# Supplementary material for: Identification of Cell Markers and Their Expression Patterns in Skin Based on Single-Cell RNA-Sequencing Profiles
Source: Life (Basel). 2022 Apr 7;12(4):550. doi: 10.3390/life12040550 (PMC9025372; doi:10.3390/life12040550)
Supplement: Supplementary file 1 [file life-12-00550-s001.zip › Table S1.xlsx]

## Sheet: sheet1
Class index	Cell types	Sample size
1	Atopic dermatitis DC1	746
2	Atopic dermatitis DC2	3351
3	Atopic dermatitis Differentiated_KC	24402
4	Atopic dermatitis Differentiated_KC (inflammatory)	3627
5	Atopic dermatitis F1	2155
6	Atopic dermatitis F2	11390
7	Atopic dermatitis F3	3949
8	Atopic dermatitis ILC1_3	331
9	Atopic dermatitis ILC2	129
10	Atopic dermatitis Inf_mac	4022
11	Atopic dermatitis LC_1	1001
12	Atopic dermatitis LC_2	672
13	Atopic dermatitis LC_3	1426
14	Atopic dermatitis LC_4	258
15	Atopic dermatitis LE1	712
16	Atopic dermatitis LE2	560
17	Atopic dermatitis Macro_1	875
18	Atopic dermatitis Macro_2	940
19	Atopic dermatitis Mast_cell	202
20	Atopic dermatitis Melanocyte	2161
21	Atopic dermatitis MigDC	1100
22	Atopic dermatitis moDC_1	1314
23	Atopic dermatitis moDC_2	569
24	Atopic dermatitis moDC_3	462
25	Atopic dermatitis Mono_mac	1145
26	Atopic dermatitis NK	410
27	Atopic dermatitis Pericyte_1	4153
28	Atopic dermatitis Pericyte_2	2705
29	Atopic dermatitis Proliferating_KC	890
30	Atopic dermatitis Schwann_1	111
31	Atopic dermatitis Tc	10785
32	Atopic dermatitis Tc_IL13_IL22	3740
33	Atopic dermatitis Th	9707
34	Atopic dermatitis Treg	4366
35	Atopic dermatitis Undifferentiated_KC	3098
36	Atopic dermatitis VE1	3760
37	Atopic dermatitis VE2	6226
38	Atopic dermatitis VE3	1055
39	Healthy DC1	604
40	Healthy DC2	724
41	Healthy Differentiated_KC	25418
42	Healthy Differentiated_KC (inflammatory)	5275
43	Healthy F1	10161
44	Healthy F2	4260
45	Healthy F3	3035
46	Healthy ILC1_3	2935
47	Healthy ILC1_NK	2604
48	Healthy ILC2	494
49	Healthy Inf_mac	1773
50	Healthy LC_1	568
51	Healthy LC_2	4205
52	Healthy LC_3	2542
53	Healthy LC_4	5230
54	Healthy LE1	1073
55	Healthy LE2	3851
56	Healthy Macro_1	5781
57	Healthy Macro_2	1424
58	Healthy Mast_cell	557
59	Healthy Melanocyte	3682
60	Healthy MigDC	2080
61	Healthy moDC_1	4957
62	Healthy moDC_2	4362
63	Healthy moDC_3	3171
64	Healthy Mono_mac	4912
65	Healthy NK	739
66	Healthy Pericyte_1	4705
67	Healthy Pericyte_2	301
68	Healthy Proliferating_KC	1803
69	Healthy Schwann_1	149
70	Healthy Schwann_2	120
71	Healthy Tc	8680
72	Healthy Th	20617
73	Healthy Treg	5743
74	Healthy Undifferentiated_KC	21348
75	Healthy VE1	9645
76	Healthy VE2	15511
77	Healthy VE3	629
78	Psoriasis DC1	771
79	Psoriasis DC2	1273
80	Psoriasis Differentiated_KC	35773
81	Psoriasis Differentiated_KC (inflammatory)	9628
82	Psoriasis F1	6431
83	Psoriasis F2	12509
84	Psoriasis F3	6654
85	Psoriasis ILC1_3	665
86	Psoriasis ILC1_NK	394
87	Psoriasis Inf_mac	2606
88	Psoriasis LC_1	296
89	Psoriasis LC_3	2360
90	Psoriasis LC_4	442
91	Psoriasis LE1	843
92	Psoriasis LE2	740
93	Psoriasis Macro_1	740
94	Psoriasis Macro_2	546
95	Psoriasis Mast_cell	419
96	Psoriasis Melanocyte	2388
97	Psoriasis MigDC	1412
98	Psoriasis moDC_1	1427
99	Psoriasis moDC_2	618
100	Psoriasis moDC_3	202
101	Psoriasis Mono_mac	1169
102	Psoriasis NK	668
103	Psoriasis Pericyte_1	4552
104	Psoriasis Pericyte_2	2385
105	Psoriasis Proliferating_KC	1139
106	Psoriasis Schwann_1	704
107	Psoriasis Tc	3895
108	Psoriasis Tc17_Th17	2269
109	Psoriasis Th	11080
110	Psoriasis Treg	3805
111	Psoriasis Undifferentiated_KC	4553
112	Psoriasis VE1	1314
113	Psoriasis VE2	8001
114	Psoriasis VE3	2436
