# Supplementary material for: Identification of Cell Markers and Their Expression Patterns in Skin Based on Single-Cell RNA-Sequencing Profiles
Source: Life (Basel). 2022 Apr 7;12(4):550. doi: 10.3390/life12040550 (PMC9025372; doi:10.3390/life12040550)
Supplement: Supplementary file 1 [file life-12-00550-s001.zip › Table S2.xlsx]

## Sheet: sheet1
Rank	Feature names	RI score
1	CD74	0.0730519
2	HLA-DRA	0.0716834
3	HLA-DRB1	0.064567
4	HLA-DPB1	0.0607787
5	TYROBP	0.0606979
6	HLA-DQA1	0.0606562
7	SRGN	0.0602601
8	HLA-DPA1	0.0600474
9	SFN	0.0579312
10	S100A14	0.051276
11	CCL22	0.0508868
12	C15orf48	0.0502886
13	IGFBP7	0.050003
14	SERPINB5	0.0488467
15	TM4SF1	0.0485698
16	DSC3	0.0473082
17	LGALS7B	0.0462655
18	HLA-DQB1	0.0460511
19	FCER1G	0.0456613
20	TMSB4X	0.0456037
21	CYTIP	0.0450907
22	MMP2	0.0445325
23	PERP	0.0445185
24	DSP	0.043678
25	PTPRC	0.0428853
26	CST7	0.0427124
27	SPI1	0.0422709
28	IDO1	0.042216
29	HLA-DQB2	0.0421969
30	CCR7	0.0419688
31	VIM	0.0419377
32	DCN	0.0413947
33	DMKN	0.0411763
34	LYZ	0.0410641
35	IL7R	0.0404419
36	HLA-DRB5	0.0397621
37	IRF6	0.0392065
38	IFITM3	0.0391398
39	CD83	0.0390087
40	CD3E	0.038267
41	CSF2RA	0.0380721
42	KRT14	0.0380414
43	FTH1	0.0377684
44	SPARC	0.037553
45	LAMP3	0.0370276
46	SOD2	0.0366785
47	KYNU	0.0366585
48	NNMT	0.0366376
49	C1S	0.0366026
50	SPARCL1	0.0362754
51	COL6A2	0.0361901
52	S100A2	0.0357488
53	CXCL8	0.035459
54	KRT5	0.0352761
55	ECSCR	0.0352241
56	TNFAIP6	0.0351418
57	LUM	0.0344177
58	MMP9	0.0342607
59	LAPTM5	0.0341967
60	PTGES	0.0340371
61	IL4I1	0.0338474
62	APOD	0.0337052
63	CLDN1	0.0336093
64	CLDN5	0.0332009
65	GPR157	0.033128
66	PDPN	0.0330976
67	SARAF	0.0330049
68	ARHGDIB	0.032804
69	KLRB1	0.03239
70	TACSTD2	0.0322385
71	CAV1	0.0317184
72	ESAM	0.0315554
73	ADGRL4	0.0314317
74	SAMSN1	0.0312758
75	IFITM2	0.0312194
76	CD7	0.031108
77	GPR183	0.031082
78	CTSK	0.0308414
79	TFPI	0.0305635
80	FAM49A	0.0303519
81	CFD	0.030225
82	TRIM29	0.0300017
83	LY6D	0.0297423
84	PLPP3	0.0296633
85	CD52	0.029491
86	CST3	0.0294157
87	KRT1	0.0292727
88	JUP	0.0291583
89	BCL2A1	0.0288275
90	COL1A2	0.028485
91	RGS1	0.028408
92	EMCN	0.0283633
93	COL6A1	0.0283359
94	RPS4Y1	0.0282926
95	FXYD3	0.0282575
96	TXN	0.0282568
97	PLVAP	0.0282562
98	THBS2	0.0282218
99	CXCR4	0.0281556
100	GNG11	0.0281494
101	IFI27	0.0281417
102	SAT1	0.0279125
103	LGALS1	0.0277254
104	AIF1	0.0275246
105	STK4	0.0273982
106	CTSL	0.0273595
107	CXCL16	0.0271879
108	CXCL14	0.0269933
109	S100A16	0.0268986
110	CD86	0.0268654
111	VMO1	0.0268368
112	CALD1	0.0268243
113	KRTDAP	0.0267756
114	ALOX5AP	0.0266694
115	SERPING1	0.0265866
116	CALCRL	0.0265004
117	MFAP4	0.0260849
118	XCL1	0.0258172
119	HLA-DQA2	0.0258162
120	ACOT7	0.0258002
121	TVP23A	0.025721
122	HLA-DMA	0.025681
123	TSC22D3	0.0256651
124	C19orf33	0.0256462
125	SERPINF1	0.0254817
126	IL32	0.0253467
127	CFH	0.0249944
128	CRLF2	0.0245173
129	FXYD5	0.0244589
130	MT-ATP6	0.024309
131	SYTL3	0.0242579
132	LCP1	0.0242443
133	SOD3	0.0242116
134	CD96	0.0241829
135	LST1	0.024047
136	CCL27	0.0240286
137	CD37	0.0239728
138	RAC2	0.0239697
139	HSPB1	0.0238711
140	SELENOM	0.0238281
141	MGP	0.0236665
142	SLC7A11	0.0236194
143	PECAM1	0.0233304
144	NUPR1	0.0232731
145	MYO1G	0.0232655
146	CD200	0.0232483
147	KRT17	0.0232008
148	SBSN	0.0231763
149	FTL	0.023138
150	DAPP1	0.0231165
151	PID1	0.023076
152	CD69	0.0229233
153	LAD1	0.022822
154	FBLN2	0.0228123
155	RAMP1	0.0227737
156	COL17A1	0.0226466
157	RNASE1	0.0224831
158	RPLP1	0.0222618
159	CRISPLD2	0.0221529
160	SPINT2	0.0221265
161	BACE2	0.0220618
162	ADIRF	0.0220026
163	BATF	0.0217925
164	CXCL2	0.0215659
165	IFITM1	0.0215597
166	LSP1	0.0215574
167	MCTP1	0.0213358
168	PMP22	0.0211136
169	GEM	0.0210781
170	CD59	0.0209779
171	BCAT1	0.0209598
172	FCER1A	0.020775
173	DSG1	0.0207574
174	DEPP1	0.0205689
175	SERPINE2	0.0205612
176	PTPRCAP	0.020533
177	GPNMB	0.020509
178	MS4A7	0.0205057
179	C1R	0.0204861
180	COL4A2	0.0203656
181	HSPA1A	0.0203447
182	TBC1D4	0.0203322
183	B2M	0.0201758
184	SPOCK2	0.02017
185	ANXA5	0.0201185
186	AKR1C1	0.0200436
187	RPL28	0.0199481
188	VCAN	0.0198389
189	CD247	0.0197502
190	CD44	0.0197047
191	CCDC80	0.0195397
192	MEDAG	0.0194516
193	TCF4	0.0194257
194	PDLIM1	0.0193708
195	MEG3	0.0193677
196	WWTR1	0.0193499
197	SYNGR2	0.0193334
198	COL6A3	0.019268
199	CNN3	0.0192635
200	CD3D	0.0191634
201	S100A4	0.0191607
202	HSPA1B	0.0191569
203	GYPC	0.0191329
204	A4GALT	0.0190184
205	FGFBP1	0.0190088
206	COL4A1	0.0189879
207	IL1RN	0.018969
208	SFRP2	0.0189453
209	GSN	0.0189323
210	RPS27	0.0188574
211	APOE	0.0187697
212	CXCL3	0.0185708
213	NDUFA4L2	0.0184455
214	MGLL	0.0184253
215	IER3	0.0184137
216	SERPINB9	0.0183419
217	HMOX1	0.018302
218	ANGPT2	0.0181984
219	TIMP3	0.0181139
220	G0S2	0.0180795
221	AQP3	0.0180622
222	RPS21	0.0180524
223	RPS15A	0.0180055
224	RCAN1	0.0179546
225	RHOF	0.0179265
226	CDC42EP3	0.01788
227	CD2	0.017853
228	ZFP36L2	0.0177796
229	ALDH2	0.0176934
230	CIITA	0.0176362
231	EMP3	0.0176217
232	IGFBP4	0.0176157
233	BASP1	0.0176023
234	JAML	0.0175446
235	ETS2	0.0175169
236	ENG	0.0175141
237	RPS28	0.0174794
238	CRYAB	0.0174742
239	SLC39A14	0.0174331
240	S100B	0.0173786
241	FCGR2A	0.017359
242	RPL34	0.0173575
243	CAVIN1	0.017343
244	RAMP2	0.0172672
245	CD93	0.017238
246	CD63	0.0171887
247	MTSS1	0.0171215
248	NRP2	0.0171145
249	HCST	0.0171079
250	RPS12	0.0170961
251	ICAM1	0.017072
252	RPL39	0.0170506
253	TNFSF13B	0.0170367
254	CD207	0.0170111
255	CYBA	0.0169621
256	RPL30	0.0169288
257	SERPINA1	0.0169144
258	HLA-DOB	0.0168999
259	RPL32	0.0167308
260	RPS18	0.0167305
261	MARCKS	0.016728
262	AREG	0.0167038
263	PRSS23	0.0166692
264	DUSP2	0.016666
265	MT-CO1	0.0165889
266	ANXA2	0.0165679
267	LEPROTL1	0.0165295
268	CTSZ	0.016504
269	TRAF1	0.0164801
270	CAV2	0.0164304
271	ARRB2	0.0164225
272	IL6	0.0163929
273	ZNF385D	0.0163861
274	ST8SIA4	0.0162612
275	CCL21	0.01619
276	AEBP1	0.0161898
277	RPL37	0.016135
278	HOPX	0.0161253
279	RNF144B	0.0160974
280	KIT	0.0160805
281	CXADR	0.0160596
282	RPL13	0.0160328
283	PLAUR	0.0159952
284	RAI14	0.0159704
285	CSTA	0.0158961
286	IL18	0.015869
287	SERPINE1	0.0158642
288	CARD16	0.0158273
289	CLIC2	0.0158175
290	TIMP1	0.0158132
291	C5AR1	0.0157756
292	CRIP1	0.0157422
293	RND3	0.015674
294	CSTB	0.0155814
295	WIPF1	0.0155781
296	FSTL1	0.0155674
297	GPSM3	0.0155551
298	EFNA1	0.0155159
299	TNFRSF4	0.0154602
300	UPP1	0.0153756
301	RPL36	0.015328
302	SH3BP5	0.0153197
303	XCL2	0.0153056
304	CCL2	0.0153035
305	ATF5	0.0152293
306	EGFL7	0.0151894
307	PLS3	0.0151698
308	CD53	0.0151202
309	CD48	0.0151142
310	MYL9	0.0151
311	FABP5	0.0150912
312	MT2A	0.0150133
313	SDC2	0.0150052
314	ABCA1	0.0149759
315	PTGS2	0.0149711
316	HCK	0.0149629
317	EBI3	0.0149236
318	PLEK	0.0149112
319	ZEB2	0.0149006
320	CD68	0.0148971
321	MT-CO3	0.014857
322	KLF4	0.0148401
323	FCGBP	0.0148164
324	ITM2C	0.0148161
325	EREG	0.0148091
326	EMP1	0.0147669
327	TGFBI	0.0146786
328	ID2	0.0146687
329	TIMP2	0.014668
330	ANPEP	0.0146612
331	EFEMP1	0.014624
332	MIR155HG	0.0146144
333	RHOV	0.0145557
334	LYPD3	0.0145194
335	CLEC2D	0.0145047
336	SIRPA	0.0144801
337	PCAT19	0.0144795
338	TNFRSF18	0.0144369
339	CD9	0.0144161
340	MCOLN2	0.014373
341	RPS19	0.0143705
342	NRN1	0.0143688
343	CTSW	0.0143565
344	STK17B	0.0143336
345	NKG7	0.0143258
346	SLC2A3	0.0143234
347	SELENOP	0.0143151
348	SGK1	0.0142712
349	NR4A3	0.0142469
350	GNLY	0.0142465
351	ARHGAP29	0.0142286
352	CTSH	0.0141748
353	RAB13	0.0141627
354	IL3RA	0.0141401
355	DSTN	0.0141364
356	S100A6	0.0141324
357	CFP	0.0140756
358	EMP2	0.0140563
359	HSPA6	0.01403
360	ADAM8	0.0140106
361	RPS3	0.014008
362	EDNRB	0.013963
363	PDGFRB	0.0139048
364	CYP1B1	0.0138852
365	ACTN1	0.0138768
366	ID3	0.0138592
367	COL15A1	0.0138172
368	GMFG	0.0138038
369	HLA-B	0.0137773
370	KRT16	0.0137226
371	MARCKSL1	0.0136695
372	IL2RG	0.0136555
373	LCK	0.0136538
374	DUSP5	0.0136411
375	RPL14	0.0135914
376	SPRY1	0.013587
377	NME2	0.0135807
378	TSC22D1	0.0135797
379	TPM2	0.0135771
380	ARL4C	0.0135494
381	BIRC3	0.0135467
382	TMSB10	0.0135382
383	HLA-A	0.0135165
384	GPR137B	0.0135056
385	S100A13	0.0135022
386	RPS15	0.0134837
387	ALDOA	0.013467
388	CLIC4	0.013465
389	COTL1	0.0134228
390	SPHK1	0.0134037
391	RPL26	0.0134034
392	IGFBP5	0.0133962
393	KRT6A	0.0133665
394	SPTBN1	0.0133477
395	RPS8	0.0133423
396	RPL18A	0.0132982
397	PRRX1	0.0132939
398	LTB	0.0132933
399	TFAP2A	0.0132113
400	APP	0.0131981
401	RPS5	0.0131604
402	MT-CYB	0.0131502
403	VASN	0.0131212
404	SLC16A3	0.0131065
405	TNFRSF1B	0.0131013
406	TAGLN	0.013086
407	MT1M	0.013074
408	S100A11	0.0130731
409	REL	0.0130366
410	RPL11	0.0130333
411	RAB31	0.0130139
412	FAU	0.0130038
413	THBS1	0.0129961
414	GPAT3	0.0129937
415	RPS27A	0.0129788
416	IFI30	0.0129691
417	ANXA6	0.0128812
418	RPS4X	0.0128779
419	DNAJB1	0.0128396
420	MT1E	0.0128308
421	DST	0.012805
422	GNA15	0.0127912
423	IL10RA	0.0127559
424	RPL35A	0.0127272
425	LINC01871	0.0126905
426	EHF	0.0126875
427	SERPINB1	0.0126822
428	STOM	0.0126611
429	RPS24	0.0126511
430	MT-ND2	0.0125952
431	RPLP0	0.0125498
432	GSTP1	0.0125232
433	SMIM3	0.01251
434	S100A10	0.0125053
435	CRIP2	0.012503
436	CREM	0.0124925
437	VAMP8	0.0124909
438	FHL2	0.0124748
439	FLT1	0.0124393
440	RPS13	0.0124367
441	GRINA	0.0124129
442	XIST	0.0123836
443	RAPGEF1	0.0123709
444	C4orf48	0.0123237
445	RHOB	0.0123144
446	PKIG	0.0123108
447	PLA2G7	0.0122614
448	NECTIN2	0.0122364
449	RPL29	0.0122306
450	TMEM176B	0.0122282
451	ACTG1	0.0122095
452	RPL17	0.0122004
453	FGL2	0.0121901
454	GLIPR1	0.0121631
455	CEBPD	0.012157
456	SDCBP	0.0121406
457	BGN	0.012109
458	RPL10	0.0120948
459	PILRA	0.0120934
460	RPS26	0.0120907
461	LGALS2	0.0120861
462	STMN1	0.0120597
463	TNFAIP2	0.0120583
464	DDX3Y	0.0120489
465	RPL18	0.012025
466	SMAP2	0.0120021
467	RPL19	0.0119959
468	IL1R1	0.0119836
469	PSAP	0.0119679
470	TUBA4A	0.011966
471	MMP14	0.0119646
472	MALAT1	0.0119625
473	NINJ1	0.0119503
474	HLA-DMB	0.0119315
475	IL1R2	0.01192
476	RGS16	0.0119018
477	EPS8	0.0118853
478	COL3A1	0.0118733
479	RAC1	0.0118463
480	ADM	0.0118355
481	FSCN1	0.011807
482	VEGFA	0.0117869
483	LPXN	0.0117837
484	CTSS	0.0117744
485	FCGRT	0.0117679
486	RAB32	0.0117281
487	RGS10	0.0117241
488	IFNGR2	0.0117009
489	MCAM	0.0116984
490	INHBA	0.0116912
491	DUSP4	0.0116892
492	PDE4DIP	0.0116834
493	HLA-C	0.0116765
494	EML4	0.0116749
495	RGS2	0.0116628
496	PKIB	0.0116539
497	DNASE1L3	0.0116483
498	COL18A1	0.0116304
499	DPT	0.0116171
500	MYLK	0.011614
501	ADAMTS9	0.0116119
502	NDRG1	0.0116025
503	FMOD	0.0116018
504	GPR65	0.0115979
505	FYB1	0.0115515
506	ATP5F1E	0.0115322
507	CYTOR	0.0115205
508	ALCAM	0.0115082
509	EVI2B	0.0114904
510	GIMAP4	0.0114666
511	S100A9	0.0114422
512	RPS23	0.0114327
513	CORO1A	0.0114213
514	GK	0.0114031
515	PNP	0.0113255
516	CA2	0.0113243
517	RHOC	0.0113201
518	CREG1	0.0113085
519	MIF	0.0112982
520	PLAC9	0.0112885
521	EGLN3	0.011268
522	CCL3	0.0112526
523	NR4A1	0.0112441
524	DSE	0.011242
525	PPFIBP1	0.0112367
526	IL1B	0.0111966
527	MXD1	0.0111857
528	RPL12	0.0111669
529	POGLUT1	0.0111668
530	CLEC2B	0.0111559
531	CELF2	0.0111551
532	MGST2	0.0111531
533	MT1X	0.0111463
534	MMP19	0.0111438
535	CLU	0.0111336
536	C1QC	0.0111325
537	CTSB	0.0111117
538	TCEAL9	0.0111073
539	SOX4	0.011093
540	NFKBIA	0.0110834
541	NFKBID	0.0110787
542	AKR1C3	0.0110576
543	MAP4K4	0.011055
544	SERPINH1	0.0110533
545	ATF3	0.0110344
546	FNBP1	0.0109979
547	EPB41L3	0.0109874
548	SLC43A3	0.0109775
549	TALDO1	0.0109689
550	LGALS3	0.010945
551	LDHB	0.0109388
552	ITGB2	0.010904
553	PLSCR1	0.0109033
554	HIST2H2AA4	0.0108839
555	PMAIP1	0.0108713
556	TXNIP	0.0108561
557	LGALS7	0.0108537
558	GNPTAB	0.0108265
559	SNCA	0.0107999
560	DSC2	0.0107942
561	ETV3	0.010792
562	BTG1	0.0107855
563	ITGA5	0.0107848
564	IRF4	0.0107829
565	TFF3	0.0107474
566	PTMS	0.0107172
567	CDC42SE2	0.0107162
568	TTYH2	0.0107151
569	CTNNBIP1	0.0106843
570	BNIP3L	0.0106835
571	MAFB	0.0106817
572	TMEM176A	0.0106747
573	FOSL1	0.0106745
574	FAM129A	0.0106736
575	MFSD12	0.0106696
576	UBE2F	0.0106672
577	PTGIR	0.0106464
578	CEBPB	0.0106329
579	MT-ND4	0.0106311
580	ID1	0.0106184
581	SOCS3	0.0105869
582	LHFPL6	0.0105854
583	EPAS1	0.0105518
584	GLUL	0.0105503
585	EZR	0.010548
586	PLIN2	0.0105309
587	PTGER4	0.0105251
588	NR4A2	0.010502
589	CAPG	0.0104747
590	CMTM6	0.0104745
591	LGMN	0.0104713
592	ACTB	0.0104617
593	HMG20B	0.0104524
594	LRP1	0.0104494
595	NAMPT	0.010449
596	RPS14	0.0104463
597	RASSF4	0.0104459
598	CLEC7A	0.0104448
599	TRBC2	0.0104389
600	THEMIS2	0.0104315
601	LYST	0.0104216
602	CERS6	0.0104195
603	ANKRD28	0.0104064
604	RPL7A	0.0104052
605	CLEC10A	0.0104021
606	RAB7B	0.010401
607	SLCO4A1	0.0103874
608	CCDC88A	0.0103723
609	GADD45B	0.0103581
610	ERGIC1	0.0103573
611	RPS7	0.0103532
612	RPL10A	0.0103413
613	HCLS1	0.0103413
614	RCN1	0.0103384
615	ATP13A3	0.010322
616	ITM2A	0.0103077
617	ARL6IP5	0.0102836
618	RGS5	0.0102717
619	BST2	0.0102645
620	CSRP2	0.0102623
621	LAPTM4A	0.0102217
622	TYMP	0.0102193
623	GJB3	0.0102023
624	RNF130	0.0101871
625	HLA-E	0.0101819
626	IL13RA1	0.0101743
627	SQLE	0.0101603
628	FMNL1	0.0101602
629	TSPAN13	0.0101554
630	NFKB1	0.0101549
631	SERPINB2	0.0101547
632	SWAP70	0.010142
633	RPSA	0.0101232
634	PPIF	0.0101209
635	RHOH	0.0101176
636	NSG1	0.010113
637	CTSC	0.0101005
638	NQO2	0.0100731
639	PTMA	0.0100725
640	PDLIM4	0.0100689
641	ARL4A	0.010058
642	PIK3R5	0.0100428
643	TNS4	0.0100247
644	EVL	0.0100147
645	HILPDA	0.0100056
646	KRT10	0.010005
647	RPL23A	0.0100013
648	ATOX1	0.00999887
649	C12orf57	0.00998286
650	MPZL1	0.00996369
651	MT-ND1	0.00996038
652	IL2RA	0.00995642
653	GLRX	0.00995027
654	YBX3	0.00994968
655	RASD1	0.00993802
656	LAMA4	0.00993619
657	IKZF1	0.00992166
658	MIR4435-2HG	0.00991399
659	GNG2	0.00990959
660	RPL13A	0.00989712
661	DAB2	0.00988753
662	FN1	0.0098823
663	CDKN1A	0.00988025
664	RPS3A	0.00987298
665	GRAMD1A	0.00986483
666	A1BG	0.00986479
667	TRAFD1	0.00986008
668	ABI3BP	0.00985014
669	GADD45A	0.00984236
670	CFLAR	0.00983243
671	GNAI1	0.00977394
672	QPCT	0.00971829
673	CTSD	0.0097133
674	VAT1	0.00971194
675	TPT1	0.00969697
676	CYR61	0.00969046
677	RPS29	0.00968619
678	HIF1A-AS2	0.00966287
679	IGFBP3	0.0096555
680	CXCL1	0.00965002
681	SH3BGRL3	0.00963485
682	MGST1	0.00963071
683	NUB1	0.00961724
684	CA12	0.00961098
685	MBP	0.00959361
686	SMCHD1	0.00958843
687	VGLL4	0.00958202
688	PLA2G16	0.00956149
689	MTHFR	0.0095508
690	NR3C1	0.00954487
691	CD99	0.00954361
692	CD58	0.00953557
693	EEF1G	0.00953149
694	PGD	0.00952526
695	C1orf21	0.00951292
696	HPGD	0.00950919
697	RORA	0.00949809
698	TMEM45A	0.00948246
699	PHLDA2	0.00948191
700	RPL24	0.00947401
701	INSIG1	0.00947225
702	TOMM34	0.00947023
703	CD40	0.00946991
704	DUSP1	0.00946646
705	TNFRSF12A	0.0094451
706	RUNX3	0.00943657
707	RPS6	0.00942739
708	MMRN1	0.0094234
709	NME4	0.00940937
710	GBE1	0.0094003
711	CHCHD10	0.00939364
712	GLIPR2	0.00937942
713	ACAP1	0.00936181
714	BID	0.00934027
715	RFTN1	0.00933315
716	NACA	0.00932616
717	APMAP	0.0093249
718	DNAJB4	0.0093231
719	ACOT9	0.00931644
720	TSPAN4	0.00931409
721	KLF5	0.00929974
722	RBPMS	0.00929657
723	CXCL12	0.00928899
724	ETS1	0.00927811
725	LMNA	0.00927172
726	CTHRC1	0.00926416
727	NPC2	0.00926224
728	PLPP1	0.00925596
729	LAGE3	0.00924954
730	RPS16	0.00924025
731	DPYSL2	0.00923779
732	FOSB	0.00922783
733	SEC61B	0.00920996
734	ADAMTS4	0.00920281
735	IER5	0.00919636
736	AHI1	0.00919238
737	CORO1C	0.00918949
738	PHLDA1	0.0091785
739	PTPRE	0.00916608
740	RGCC	0.00916307
741	C11orf96	0.00915731
742	ASMTL	0.00913858
743	ARID5A	0.00913516
744	AKR1C2	0.00911758
745	CKLF	0.00909114
746	SERPINB6	0.00907853
747	FKBP5	0.00907638
748	PKP1	0.00907159
749	TPPP3	0.00907124
750	JUN	0.0090696
751	MT-CO2	0.00905664
752	CCDC50	0.00904638
753	FBLN1	0.00904019
754	H1F0	0.00903222
755	SQSTM1	0.00903179
756	MFGE8	0.0090283
757	HEBP1	0.00900924
758	TES	0.00899654
759	HES4	0.00898307
760	RNASET2	0.00897263
761	BCAM	0.00896009
762	FLOT1	0.00892436
763	FGFR1	0.00891861
764	LAMB3	0.0088864
765	ASAP1	0.00888538
766	RBM3	0.00886424
767	RAB25	0.00885098
768	GBP2	0.00885088
769	MRPL33	0.00884725
770	IGFLR1	0.00883942
771	ST3GAL1	0.00883085
772	GNG5	0.00881697
773	TWIST2	0.00881546
774	CYSTM1	0.00881326
775	NQO1	0.00881227
776	TUBA1A	0.00880175
777	BAG3	0.00878547
778	EEF1A1	0.00877955
779	S100A8	0.00877922
780	MLANA	0.00877002
781	HMGA1	0.00876189
782	MPZL2	0.00874598
783	ARPC1B	0.00874506
784	NABP1	0.00873289
785	FOS	0.00871696
786	GAPDH	0.00870443
787	SOCS2	0.00870207
788	SLC2A1	0.00869642
789	IRAK2	0.00869626
790	FNDC3B	0.00867617
791	RALA	0.00867607
792	RPL8	0.00867015
793	TTC39C	0.00865714
794	CDCP1	0.00865261
795	HINT1	0.00864462
796	LPAR6	0.00863854
797	CPVL	0.00863459
798	MAP3K14	0.00862978
799	RPS25	0.00862298
800	RDX	0.00860669
801	ZEB1	0.0085993
802	KLC3	0.00859605
803	GABARAP	0.00858588
804	TUBB6	0.00857124
805	PAM	0.00855441
806	CCL4	0.00855037
807	CYB561A3	0.0085323
808	ANXA1	0.00851392
809	MAP3K13	0.00850861
810	PELI1	0.00850604
811	GSTO1	0.0085039
812	TIGIT	0.00850208
813	PARVB	0.00849904
814	HMGN3	0.00849129
815	HK2	0.00847875
816	TUBA1B	0.00847527
817	TYRP1	0.00847307
818	RAB34	0.00846462
819	ARID5B	0.00846009
820	BNIP3	0.00845876
821	RAB8B	0.0084509
822	ISG20	0.00844256
823	RPL5	0.00844211
824	DBI	0.00843767
825	CASP1	0.0084371
826	DCT	0.00843663
827	MT1A	0.00843556
828	GNA13	0.00843506
829	ISG15	0.00843447
830	FYN	0.00842964
831	GNAI2	0.00842127
832	YWHAH	0.00841846
833	TMEM159	0.00841684
834	PKM	0.00840477
835	RHOG	0.00838868
836	CALU	0.00838398
837	PIK3R1	0.00837989
838	PEA15	0.00837972
839	ADAM19	0.00837874
840	PLD3	0.00836471
841	SLC38A1	0.00836165
842	GLUD1	0.00835879
843	HSPH1	0.0083554
844	HSD17B11	0.00834763
845	S1PR1	0.00834487
846	SLAMF9	0.00833591
847	ENTPD1	0.00833223
848	TNIP1	0.00832603
849	PDE4B	0.00832579
850	GPM6B	0.00832459
851	PRNP	0.00832368
852	ZNF331	0.00831691
853	ARHGAP10	0.00830829
854	NEAT1	0.00830451
855	ASAH1	0.00830355
856	ABLIM1	0.00829401
857	TACC1	0.00828281
858	NUDT1	0.00827625
859	PTGDS	0.00827434
860	TXNRD1	0.0082727
861	CNKSR3	0.00827064
862	NDFIP2	0.00826559
863	SH3KBP1	0.00826315
864	TMEM173	0.00825882
865	CCND3	0.00825078
866	A2M	0.00824238
867	RPS20	0.0082407
868	KLF10	0.00823785
869	CREB5	0.00823356
870	PMEL	0.00823291
871	TMEM14C	0.00822918
872	ATP6V0C	0.00821397
873	RPL3	0.00819797
874	MT-ND3	0.00817661
875	RIN3	0.00817293
876	P2RY10	0.00816346
877	HTATIP2	0.0081526
878	SNHG15	0.00814305
879	OSTF1	0.00814106
880	KLF3	0.0081389
881	F11R	0.00813658
882	P4HA1	0.00812744
883	TNS1	0.00811109
884	TPM4	0.00810965
885	DDAH2	0.00810787
886	LMCD1	0.00809979
887	SLC6A6	0.00809426
888	ARHGAP31	0.00809408
889	PNRC1	0.00809371
890	ZNF385A	0.00809166
891	MRPS6	0.00808901
892	PIM2	0.0080844
893	USP12	0.00808359
894	MAP3K8	0.00807568
895	TRAF4	0.00806906
896	CYTH1	0.0080682
897	ERO1A	0.00806135
898	FLNA	0.00805925
899	CLTB	0.00805365
900	DENND2C	0.00805228
901	IFI16	0.00804752
902	RIPK2	0.00804123
903	TRPM4	0.00804082
904	RPL7	0.00802857
905	KDM6B	0.00801342
906	PRMT9	0.00801284
907	PBXIP1	0.00800066
908	CAPN2	0.00799964
909	ARRDC3	0.00799577
910	CRTAP	0.00799025
911	RNASEK	0.00798669
912	POSTN	0.00798221
913	PLP2	0.00797959
914	ANKRD37	0.00797634
915	CD151	0.00796531
916	KDM2B	0.00796162
917	ZNF267	0.00796
918	PRDM1	0.00795573
919	PTTG1	0.00795044
920	DRAM1	0.00794582
921	ATP6V1B2	0.00793553
922	SEC14L1	0.00793445
923	ZBTB10	0.00792493
924	AKAP13	0.0079157
925	TRAT1	0.00791251
926	STK17A	0.00791196
927	MPP1	0.00790621
928	PRCP	0.00790312
929	COL1A1	0.00789478
930	SOX17	0.00789373
931	RPL22	0.00788831
932	IRF1	0.00788697
933	CLDND1	0.00788292
934	CEMIP2	0.00787766
935	IRF8	0.00787261
936	TRIP10	0.00787097
937	LDHA	0.00786609
938	GJA4	0.00786502
939	MTRNR2L12	0.00786182
940	MTHFD2	0.007857
941	HPGDS	0.00784415
942	FGF7	0.00783831
943	GRN	0.00783673
944	PLEKHA5	0.0078366
945	MAFF	0.00783612
946	CMTM7	0.0078333
947	HSP90AA1	0.00783177
948	ERRFI1	0.00783073
949	FKBP1A	0.00783007
950	RAB9A	0.00782955
951	C1QA	0.00781712
952	PYCARD	0.00781291
953	PSD3	0.00781142
954	NRP1	0.00780434
955	VASP	0.00780126
956	MYC	0.0077963
957	LMO4	0.00777988
958	TGFB1	0.00777827
959	RPL35	0.0077699
960	PPP1R2	0.00776708
961	ARL8B	0.00776696
962	TSPAN3	0.00775423
963	LY6E	0.00775275
964	CCL5	0.00774788
965	BLVRB	0.00773801
966	ZC3HAV1	0.00773565
967	RPLP2	0.00773442
968	PIM1	0.0077288
969	SSFA2	0.00772866
970	PER1	0.00771391
971	HSPA8	0.00770501
972	TENT5A	0.0077035
973	PPA1	0.00770318
974	ZBTB20	0.00770201
975	MEF2C	0.00769577
976	ACSL4	0.00768822
977	STARD7	0.0076873
978	CKS2	0.00768219
979	PTTG1IP	0.00767721
980	PDLIM5	0.00767526
981	MSN	0.00767511
982	ZBTB38	0.00766533
983	BIN1	0.0076451
984	PARP8	0.00764349
985	SINHCAF	0.00764185
986	RNF145	0.00764157
987	PFN1	0.00763615
988	TMEM38B	0.00763603
989	SYPL1	0.00762889
990	DDIT3	0.00762256
991	FUNDC2	0.00762084
992	SLC39A1	0.00761514
993	CTNNAL1	0.00760958
994	PABPC4	0.0076055
995	MBNL2	0.00760379
996	SEPT6	0.0075979
997	BAIAP2	0.00759589
998	MEF2A	0.00759565
999	MAP2K3	0.00759078
1000	REV3L	0.00757386
1001	PTP4A1	0.00757078
1002	JAK1	0.00756977
1003	MYADM	0.00756286
1004	RACK1	0.00756221
1005	JAZF1	0.00755299
1006	YWHAB	0.00755002
1007	TPRA1	0.00754138
1008	MAP1LC3A	0.00753702
1009	CAVIN3	0.00753424
1010	TOB1	0.00752451
1011	ENO1	0.00752367
1012	TBC1D8	0.00752227
1013	MYO1B	0.0075189
1014	ITGB1	0.00751593
1015	PRDX1	0.00750322
1016	CYB5A	0.00750224
1017	SNHG12	0.0075
1018	CKB	0.00749894
1019	NR1D1	0.00748612
1020	NCOA7	0.00748338
1021	STX11	0.00748082
1022	SYNE2	0.00747826
1023	CARHSP1	0.00747658
1024	AK2	0.00747642
1025	HMGB2	0.00747596
1026	PGK1	0.0074728
1027	TSPAN7	0.00747231
1028	NEDD9	0.00747214
1029	ANKLE2	0.00746485
1030	GIMAP7	0.00746262
1031	ITGB8	0.00745306
1032	TPI1	0.00745
1033	LAT2	0.00744698
1034	RELB	0.00744679
1035	PEBP1	0.00744224
1036	PSMB9	0.00744116
1037	RILPL2	0.0074391
1038	ABRACL	0.007436
1039	PDE4D	0.00742902
1040	LAMP1	0.00742413
1041	AKAP12	0.00741754
1042	SEPT9	0.00741743
1043	SFXN1	0.00741693
1044	MAP1B	0.00741491
1045	SERINC2	0.00740668
1046	UGCG	0.0074066
1047	BTG2	0.00740584
1048	ATP5PO	0.00740326
1049	AHNAK	0.00740031
1050	FOSL2	0.00739913
1051	H2AFJ	0.00739722
1052	CCDC107	0.00739695
1053	CD82	0.00739519
1054	MOB3A	0.00739303
1055	TMEM120A	0.00737997
1056	PLTP	0.00737803
1057	SERTAD2	0.00736648
1058	PPP2R5C	0.00736237
1059	OPTN	0.00735762
1060	SLC5A3	0.00735472
1061	TUBB2A	0.00735415
1062	MAPK6	0.00735401
1063	RUNX1	0.00734076
1064	METRNL	0.00734038
1065	CD109	0.0073379
1066	SPINT1	0.00732051
1067	BCL3	0.00731769
1068	ATP6V0E1	0.00731543
1069	UAP1	0.00730939
1070	MITF	0.00730744
1071	ABCG1	0.00730576
1072	GRSF1	0.00730279
1073	CAT	0.00729741
1074	PIM3	0.00729561
1075	TNFRSF1A	0.00728081
1076	GATA3	0.00726832
1077	RPL41	0.00726825
1078	ZFAND3	0.00726815
1079	TPM3	0.00726718
1080	ALG2	0.00726467
1081	MT-ND5	0.00726361
1082	TLR2	0.00725992
1083	TUBA1C	0.00725971
1084	BHLHE40	0.00725836
1085	ACSL1	0.00725269
1086	SEC61G	0.00724936
1087	CYB5R3	0.00724807
1088	COMT	0.00724737
1089	SDF2L1	0.00724525
1090	SLC7A5	0.00723804
1091	HIGD1A	0.00723679
1092	SMS	0.00723374
1093	MYL12A	0.00723285
1094	NFKBIZ	0.00722824
1095	CTNND1	0.00722596
1096	CUTA	0.00722559
1097	GABARAPL1	0.00722323
1098	JUND	0.00722024
1099	HIF1A	0.00721727
1100	POLR2H	0.00721434
1101	NDUFA11	0.00720984
1102	RSU1	0.00720761
1103	CSRP1	0.00720546
1104	RPL27A	0.00719743
1105	KIF2A	0.00719497
1106	ARL2	0.00719425
1107	CCNH	0.00719078
1108	ADAMTS1	0.00719047
1109	SOD1	0.00718985
1110	ELL2	0.00718977
1111	NFIC	0.00717846
1112	PCOLCE	0.00717754
1113	RARRES2	0.0071769
1114	CPE	0.00717287
1115	SEPT11	0.00716973
1116	CBLB	0.00716619
1117	SERTAD1	0.00716322
1118	GPX4	0.00716119
1119	ZBTB43	0.00715921
1120	EID1	0.00715775
1121	LMAN1	0.00715749
1122	EIF4EBP1	0.00715748
1123	TCEAL4	0.00715737
1124	EEF1D	0.00715623
1125	AL118516.1	0.00715375
1126	PSME2	0.00714594
1127	SH3BGRL	0.00714571
1128	POLR2L	0.00713139
1129	MYO1E	0.0071311
1130	RHEB	0.00712198
1131	CARD19	0.00711867
1132	TIAM1	0.00711539
1133	CHMP1B	0.00710965
1134	FOXO3	0.00709264
1135	YIF1A	0.00709219
1136	LIMS1	0.00709131
1137	ZNF22	0.00708592
1138	DBNDD2	0.00707472
1139	DYNLT3	0.00707129
1140	SLC43A2	0.00706862
1141	FHL1	0.00706706
1142	FILIP1L	0.00706255
1143	GPX3	0.00706117
1144	C6orf62	0.00705919
1145	LUZP1	0.00705557
1146	SELENOW	0.00704052
1147	COX17	0.00704018
1148	SDC4	0.00703923
1149	GRB2	0.00703856
1150	C1QTNF1	0.00703537
1151	TPP1	0.0070275
1152	FAM3C	0.00702674
1153	ECE1	0.0070263
1154	PABPC1	0.00702559
1155	DNAJB9	0.00702282
1156	STXBP2	0.00702067
1157	NECTIN4	0.00701941
1158	CITED2	0.00701729
1159	KLF9	0.00701238
1160	SLC25A37	0.00701116
1161	NOP58	0.00700755
1162	MYLIP	0.00700547
1163	CBWD5	0.00700505
1164	IVNS1ABP	0.00699806
1165	HSPE1	0.00699352
1166	SEPHS2	0.00699344
1167	GARS	0.00699107
1168	CDKN1B	0.00699076
1169	DSG3	0.00697854
1170	PAPSS2	0.00697536
1171	CDK2AP2	0.00696979
1172	ATP5MG	0.00696896
1173	SMAD1	0.00696477
1174	PDCD5	0.00696448
1175	CD55	0.00696233
1176	AGTRAP	0.00695535
1177	LIMA1	0.0069552
1178	NPM1	0.0069508
1179	MGST3	0.00694336
1180	FERMT3	0.00694265
1181	VAMP5	0.00694163
1182	SQOR	0.00693658
1183	MTFP1	0.00693648
1184	CDC42EP2	0.00693462
1185	GJA1	0.00693362
1186	NDUFB8	0.00693026
1187	ZC3H12A	0.00692067
1188	CPEB4	0.00691885
1189	RPS27L	0.00691859
1190	PFKFB3	0.0069162
1191	VAMP2	0.00691355
1192	H3F3A	0.00691162
1193	TMEM70	0.00690873
1194	ZFAND2A	0.00690848
1195	CCDC85B	0.00690639
1196	STAM	0.00690524
1197	EPC1	0.00690336
1198	RPL21	0.00689955
1199	ARL5B	0.00689921
1200	COX7A1	0.00689911
1201	SEC11C	0.0068989
1202	MPG	0.00689826
1203	MRPS24	0.00689676
1204	ATP2B1	0.00689597
1205	POMP	0.00689381
1206	RPS2	0.00688497
1207	CD274	0.0068821
1208	RPS9	0.00687508
1209	SNHG7	0.00687358
1210	CRB3	0.00687222
1211	SLIRP	0.00687189
1212	DNAJA1	0.00686727
1213	EIF1	0.00686069
1214	TTC3	0.00686034
1215	HIST1H1C	0.00686008
1216	IRF2BP2	0.00685688
1217	TGFBR2	0.00685681
1218	HSP90AB1	0.0068548
1219	ODF3B	0.00685134
1220	WTAP	0.00684838
1221	DDIT4	0.00684807
1222	KRT15	0.00684732
1223	CTNNA1	0.0068438
1224	H2AFV	0.00684197
1225	NTAN1	0.00684153
1226	UBE2J1	0.00684073
1227	LGALS9	0.00683925
1228	PPT1	0.00683458
1229	TSPO	0.00683193
1230	BANF1	0.00683173
1231	CNIH1	0.00683136
1232	SPAG9	0.00682736
1233	CLIC1	0.00682391
1234	HIPK2	0.00681617
1235	MYL6	0.00681072
1236	MAT2B	0.00681065
1237	CLPTM1	0.00680919
1238	RPL4	0.00680783
1239	ATP1A1	0.00680263
1240	FOXP1	0.00679826
1241	SP100	0.00679678
1242	TMEM40	0.00679439
1243	PDIA4	0.00678671
1244	ENO2	0.00678025
1245	ATP1B1	0.00677762
1246	PNPLA8	0.00677696
1247	ISCU	0.00677638
1248	RCSD1	0.00677189
1249	CASP4	0.00676943
1250	LITAF	0.00676498
1251	AK4	0.006764
1252	SMC4	0.00676006
1253	TAF1D	0.00675533
1254	TPM1	0.00675106
1255	PPP1R10	0.00674714
1256	REX1BD	0.00674536
1257	TBCB	0.00674074
1258	GNG10	0.00673988
1259	HERPUD1	0.00673354
1260	NDE1	0.00672866
1261	SLC25A5	0.00672804
1262	SRSF7	0.00672564
1263	NDUFB2	0.00671902
1264	JPT1	0.00671527
1265	EGR1	0.00671133
1266	ANO6	0.00671028
1267	PPDPF	0.00670566
1268	CNOT6L	0.00670287
1269	RPP21	0.00670286
1270	DCXR	0.00670181
1271	NGRN	0.00670162
1272	EEF2	0.00670066
1273	PLEC	0.00669517
1274	TMEM205	0.00669442
1275	EIF3J	0.00668852
1276	RPS10	0.00668435
1277	LAT	0.00668284
1278	ASPH	0.00668246
1279	CNRIP1	0.00668228
1280	PHLDB2	0.00668208
1281	GIMAP1	0.00668001
1282	ARF6	0.00667753
1283	CBWD2	0.00667625
1284	HIST1H4C	0.00667244
1285	SNHG8	0.00667049
1286	SLC1A5	0.00667017
1287	ATP5MC1	0.00666585
1288	ARPC5L	0.00666103
1289	MGAT1	0.00665886
1290	MYH9	0.0066583
1291	NFIL3	0.00665708
1292	KLF6	0.00665707
1293	NDUFA3	0.00665324
1294	SELENOH	0.00665118
1295	NDUFC2	0.00664981
1296	RTL8C	0.00664671
1297	IFRD1	0.00664378
1298	NDFIP1	0.00664081
1299	PPP1R18	0.00663462
1300	NFKB2	0.00662791
1301	FXYD1	0.00662515
1302	IFNGR1	0.00662506
1303	RHBDD2	0.00662126
1304	HMGCS1	0.00662051
1305	GABARAPL2	0.00661919
1306	IFI27L2	0.00661802
1307	MPC2	0.00661673
1308	IRF7	0.00661625
1309	STMP1	0.00661336
1310	ATP5ME	0.00661307
1311	ASS1	0.0066123
1312	PRDX4	0.00661205
1313	LAMTOR3	0.00661183
1314	FAM210A	0.00660908
1315	PFDN5	0.0066088
1316	MACF1	0.00660758
1317	LEPROT	0.00660721
1318	MIIP	0.00660632
1319	C11orf98	0.00660477
1320	DUSP10	0.00660117
1321	PRDX3	0.00659779
1322	WIPI1	0.00659747
1323	ICAM3	0.00659432
1324	HM13	0.0065931
1325	PRKCH	0.00659087
1326	UBR4	0.00659008
1327	VSIR	0.00658962
1328	HNRNPUL1	0.00658803
1329	SESN3	0.0065872
1330	NARF	0.00658655
1331	MT-ND6	0.00658179
1332	NENF	0.00658154
1333	CDK2	0.00658002
1334	RIOK3	0.00657954
1335	EPB41L4A-AS1	0.00657953
1336	TRAM1	0.00657731
1337	SSR3	0.00657419
1338	TNFRSF10B	0.00657367
1339	NDUFAF3	0.00657115
1340	KDM5B	0.00657102
1341	HEXIM1	0.00656484
1342	NDUFAB1	0.0065647
1343	IFI6	0.00656436
1344	MPST	0.00656302
1345	PHF20	0.00655635
1346	ELF1	0.00655497
1347	MT-ATP8	0.0065546
1348	EEF1B2	0.00655408
1349	DNAJC15	0.00655382
1350	PRKX	0.00655377
1351	SNRPD1	0.00655332
1352	NAA38	0.00655309
1353	JMJD1C	0.00655033
1354	ZFP36L1	0.00654642
1355	IRAK3	0.00654385
1356	SNRPN	0.00654274
1357	BLOC1S1	0.00654223
1358	SPPL2A	0.00653895
1359	BCL10	0.00653841
1360	GNG12	0.00653788
1361	RPL9	0.00653354
1362	ADORA2A	0.00653144
1363	KPNA2	0.00652974
1364	USP53	0.00652861
1365	PHF1	0.00652775
1366	MAP2K1	0.00652134
1367	TIMM8B	0.00651783
1368	TNFAIP8	0.00651573
1369	PFKL	0.00651491
1370	MTHFS	0.00651474
1371	SCARB2	0.00651373
1372	SMDT1	0.00651069
1373	HCFC1R1	0.00650868
1374	ADAM9	0.00650481
1375	SNRPE	0.00650438
1376	ANP32A	0.00650359
1377	ANXA11	0.00650132
1378	SH3BP2	0.00650038
1379	PLK2	0.00649774
1380	ATXN10	0.00648563
1381	GSTK1	0.00648394
1382	SFT2D1	0.00648363
1383	NXF1	0.00648006
1384	PTPRK	0.00647642
1385	SELPLG	0.00647543
1386	PPP1R15A	0.00647109
1387	TCTN3	0.00646358
1388	YWHAE	0.00646169
1389	NSD3	0.00646085
1390	NUCB2	0.00646056
1391	SOCS1	0.00645764
1392	LUCAT1	0.00645426
1393	CNN2	0.00645098
1394	CSRNP1	0.00644919
1395	ACTN4	0.00644768
1396	ATP5IF1	0.00644576
1397	TRA2A	0.00644545
1398	SERP1	0.00644177
1399	IL15RA	0.00644048
1400	EMD	0.00644032
1401	AKNA	0.006438
1402	RPL15	0.00643683
1403	NDUFB1	0.0064341
1404	RANBP1	0.00643402
1405	ETHE1	0.0064334
1406	ANKRD10	0.00643113
1407	IGSF8	0.00643079
1408	PRELID1	0.00642944
1409	CYLD	0.00642618
1410	ROMO1	0.00642442
1411	C4orf3	0.00642372
1412	CHD1	0.00642271
1413	EIF4A1	0.00642147
1414	BTF3	0.00642067
1415	IDI1	0.00641955
1416	DONSON	0.00641254
1417	RPL22L1	0.00640928
1418	RPL6	0.00640855
1419	UQCR11	0.00640733
1420	DAAM1	0.00640498
1421	ANTXR1	0.00640146
1422	CHIC2	0.00640095
1423	RNF19A	0.00640067
1424	VKORC1	0.00640013
1425	TMEM140	0.00639909
1426	MORF4L2	0.00639818
1427	ATP5MC2	0.00639627
1428	CHMP4B	0.00639475
1429	NDUFC1	0.00639161
1430	CXXC5	0.0063906
1431	CAPZB	0.00638676
1432	FAM213A	0.00638623
1433	TECR	0.00638217
1434	SLFN5	0.0063817
1435	REXO2	0.00638112
1436	AP2S1	0.00637707
1437	CNST	0.00637569
1438	XBP1	0.00637566
1439	HMGN1	0.00637263
1440	DYNLL1	0.0063711
1441	ANXA4	0.00636943
1442	FERMT2	0.00636495
1443	CMC1	0.00636402
1444	TAPBP	0.00636226
1445	LIMD2	0.00636123
1446	RAP1A	0.00635888
1447	FDFT1	0.00635885
1448	SLC4A7	0.00635678
1449	RBMS1	0.00635529
1450	TIMM13	0.0063552
1451	DCTN3	0.00635129
1452	RAB10	0.00635085
1453	SDHA	0.00635
1454	ESD	0.00634843
1455	UGP2	0.00634597
1456	LAP3	0.00634487
1457	RAB24	0.00634333
1458	NUTM2A-AS1	0.00634068
1459	HEXA	0.0063406
1460	TMBIM1	0.00633926
1461	C9orf16	0.00633816
1462	ZNF581	0.00633465
1463	PDCD4	0.00633138
1464	DHRS7	0.00632933
1465	MVP	0.00632909
1466	THBD	0.00632818
1467	LTBR	0.00632615
1468	C9orf3	0.00632335
1469	TRAC	0.00632319
1470	ITM2B	0.00631784
1471	TGFB1I1	0.00631741
1472	ST3GAL4	0.00631607
1473	HMGN2	0.00631565
1474	BAG1	0.00631501
1475	SSB	0.00631349
1476	NPEPPS	0.00631238
1477	PSMB8	0.00631194
1478	TSPAN14	0.00630989
1479	PRDX2	0.00630979
1480	COMMD6	0.00630806
1481	RPL36AL	0.00630607
1482	NDUFS7	0.00630271
1483	RNF5	0.0063008
1484	ARID4B	0.00629543
1485	C1QBP	0.00629361
1486	MZT2B	0.00629088
1487	TXNDC17	0.00628904
1488	CCND2	0.00628698
1489	H2AFX	0.0062853
1490	SYAP1	0.00628395
1491	MKNK2	0.00628325
1492	ATP1B3	0.0062794
1493	EIF6	0.00627658
1494	MYCBP2	0.00627631
1495	AMD1	0.00627595
1496	GRAMD2B	0.00627568
1497	CCDC47	0.0062733
1498	DDX39A	0.00627028
1499	DEFB1	0.0062702
1500	ATRAID	0.00626798
1501	SPTSSA	0.00626388
1502	NDUFS2	0.00626237
1503	TMA7	0.00626232
1504	DNAJC1	0.00626214
1505	DYNLT1	0.00625724
1506	DUT	0.00625704
1507	NOP10	0.00625627
1508	MESD	0.00625572
1509	CCT5	0.00625385
1510	C14orf119	0.0062524
1511	GTF3A	0.0062503
1512	TMEM208	0.00624956
1513	PHACTR2	0.00624872
1514	MATR3-1	0.00624834
1515	ERP29	0.00624627
1516	SNX17	0.00624359
1517	LRRFIP2	0.00624153
1518	BTG3	0.00624045
1519	TRAPPC5	0.00623979
1520	JAG1	0.00623747
1521	TOM1	0.00623638
1522	UQCRB	0.00623598
1523	ZNF292	0.0062351
1524	COX16	0.00623462
1525	WAC	0.0062329
1526	ARPP19	0.0062322
1527	MAST4	0.00623176
1528	CCT7	0.0062311
1529	UBB	0.00622839
1530	MRPL52	0.00622631
1531	ZFHX3	0.00622496
1532	LYRM4	0.00622294
1533	RAP2B	0.00622254
1534	PRDX6	0.00622111
1535	HNRNPH1	0.00621994
1536	HIST1H2AC	0.00621969
1537	C6orf48	0.00621542
1538	RNF24	0.00621173
1539	TOMM5	0.00621155
1540	KDM7A	0.00620836
1541	HNMT	0.00620568
1542	ASH1L	0.00619714
1543	SLC39A8	0.00619574
1544	TBC1D15	0.00619297
1545	PPM1G	0.00618915
1546	BACH1	0.00618726
1547	MYDGF	0.00618516
1548	NFAT5	0.00618479
1549	PET100	0.00618379
1550	EDNRA	0.00617665
1551	BSG	0.00617353
1552	TNFSF10	0.00616806
1553	RRAGA	0.0061666
1554	SNRPF	0.00616496
1555	LUC7L3	0.00616345
1556	NDEL1	0.00615788
1557	GZMB	0.00615684
1558	ARPC3	0.00615593
1559	KIAA1551	0.0061536
1560	NR2F2	0.00615134
1561	TGIF1	0.00615039
1562	POLD4	0.00614641
1563	OAZ1	0.00614621
1564	G3BP1	0.00614404
1565	DAP	0.00614159
1566	HES1	0.00614127
1567	ATP5MF	0.00614076
1568	CHD2	0.00614053
1569	SERF2	0.00613949
1570	FDPS	0.00613784
1571	SCP2	0.00613764
1572	RPL37A	0.00613436
1573	MAP4K5	0.00613433
1574	SNX9	0.00613317
1575	WASL	0.006133
1576	MPZL3	0.00613294
1577	VPS28	0.00613178
1578	HNRNPM	0.00612937
1579	CREBRF	0.0061288
1580	OAZ2	0.00612814
1581	TMBIM4	0.00612312
1582	MAN2B1	0.00612296
1583	RLF	0.00611624
1584	MARCH5	0.00611389
1585	AKR7A2	0.0061128
1586	DNTTIP2	0.00611241
1587	FAM162A	0.00611098
1588	RB1CC1	0.0061092
1589	CACYBP	0.00610816
1590	GABPB1	0.00610701
1591	CORO1B	0.00610429
1592	STAT3	0.00610404
1593	RPL7L1	0.00610352
1594	DAD1	0.00610192
1595	FAS	0.00609853
1596	PNN	0.00609781
1597	CYBRD1	0.00609461
1598	CTTNBP2NL	0.0060935
1599	B3GNT2	0.00608991
1600	AC015912.3	0.00608774
1601	RPL36A	0.00608662
1602	SEPT7	0.00608609
1603	RBPJ	0.00608278
1604	SKIL	0.00608157
1605	FAM83B	0.00608101
1606	TARS	0.0060781
1607	NHP2	0.00607807
1608	NASP	0.00607736
1609	PSMA2	0.00607692
1610	TMEM147	0.0060744
1611	GADD45GIP1	0.00607326
1612	ZDHHC9	0.00606579
1613	SLC3A2	0.00606477
1614	ENSA	0.00606383
1615	VMP1	0.00606354
1616	C1QB	0.00606309
1617	NAA20	0.00606249
1618	IER3IP1	0.00606108
1619	IER2	0.00605958
1620	TUBB4B	0.00605909
1621	HSPA9	0.00605908
1622	SVIP	0.0060543
1623	HLA-F	0.00605339
1624	HSPA5	0.00605311
1625	LPAR1	0.00605294
1626	INTS6	0.00605222
1627	COX20	0.00605149
1628	UBE2G1	0.00604696
1629	PALLD	0.0060456
1630	SLC38A2	0.0060451
1631	AP2M1	0.00604471
1632	SVIL	0.00604436
1633	TMX1	0.00604431
1634	NEU1	0.00604316
1635	NFKBIE	0.00604229
1636	PSMB2	0.00604151
1637	SFPQ	0.00603869
1638	NDUFB6	0.00603743
1639	ABI1	0.00603718
1640	MUC20-OT1	0.00603586
1641	RNASEH2C	0.00603512
1642	MANF	0.00602544
1643	TWSG1	0.00602506
1644	KDSR	0.00602282
1645	PPP1CA	0.00602178
1646	LRPAP1	0.00602076
1647	CTTN	0.00602057
1648	NME1	0.00602038
1649	MED10	0.00601916
1650	QKI	0.00601768
1651	CMC2	0.00601766
1652	OSTC	0.00601739
1653	NDUFA12	0.006015
1654	HEY1	0.00601495
1655	GLO1	0.00601475
1656	EIF4A3	0.00600893
1657	TMUB1	0.00600879
1658	KMT2E	0.00600846
1659	SRSF9	0.00600567
1660	PPP1R12A	0.00600324
1661	MAP3K20	0.00600172
1662	NUCKS1	0.00599989
1663	WDR1	0.00599946
1664	RALBP1	0.00599849
1665	PLEK2	0.00599395
1666	IST1	0.00599353
1667	TAF7	0.00598928
1668	MARCH7	0.00598887
1669	ZFAS1	0.00598729
1670	DEGS1	0.00598688
1671	PPIA	0.00598667
1672	VDAC1	0.00598206
1673	HMOX2	0.0059789
1674	PSMA3	0.00597696
1675	TMEM219	0.00597564
1676	TNFRSF9	0.0059754
1677	OSBPL8	0.00597255
1678	PCF11	0.00597141
1679	RHOJ	0.00597139
1680	CALM2	0.0059674
1681	KRTCAP2	0.00596377
1682	PSMB7	0.00596323
1683	LAMTOR2	0.00596287
1684	ARPC5	0.00596241
1685	WDR33	0.00596177
1686	CAMTA1	0.00596152
1687	ECH1	0.00595678
1688	PRKAR1A	0.00595604
1689	TM4SF18	0.0059557
1690	CCND1	0.00595331
1691	TRADD	0.0059503
1692	ITSN2	0.00594732
1693	UBE2L6	0.00594489
1694	COX5B	0.00594367
1695	AES	0.00594167
1696	SBDS	0.0059388
1697	CRABP2	0.00593635
1698	ATP2B4	0.00593585
1699	MEAF6	0.00593362
1700	UBAP1	0.00593117
1701	CLK1	0.00593078
1702	PSMA6	0.00592671
1703	TMEM165	0.00592565
1704	PGAM1	0.0059251
1705	TICAM1	0.00592417
1706	RTN4	0.00591999
1707	ILK	0.00591936
1708	SDHC	0.0059174
1709	TNFAIP3	0.00591734
1710	PLIN3	0.0059164
1711	TIMM10	0.00591539
1712	CKS1B	0.00591437
1713	PGM1	0.00591288
1714	MIEN1	0.00591118
1715	HNRNPH2	0.00590947
1716	FYTTD1	0.00590897
1717	KCNE4	0.0059085
1718	SPSB3	0.00590607
1719	MAP7D1	0.00590451
1720	PPIB	0.00590184
1721	SDF4	0.00590128
1722	ANKRD12	0.0059005
1723	FRMD8	0.00589839
1724	UQCRQ	0.00589722
1725	CMIP	0.00589659
1726	METTL9	0.00589622
1727	RPS17	0.00589484
1728	CCT6A	0.00589416
1729	PHB	0.00589369
1730	GPI	0.00589241
1731	PPP1CB	0.00589194
1732	SLC29A1	0.00589123
1733	DLGAP4	0.00589096
1734	BAZ1A	0.00588912
1735	XRN2	0.00588712
1736	ATP5F1D	0.00588541
1737	CNPPD1	0.00588329
1738	CCM2	0.0058822
1739	AK6	0.00588216
1740	HMGB1	0.00588117
1741	NUTF2	0.00587962
1742	BFAR	0.00587545
1743	ZFAND5	0.0058752
1744	JUNB	0.00587502
1745	MAP4	0.00587361
1746	LBH	0.00587321
1747	DBNL	0.00587009
1748	TGFBR3	0.00586878
1749	C1D	0.00586455
1750	NIPBL	0.0058571
1751	OSER1	0.00585668
1752	GNB2	0.00585647
1753	ADPGK	0.00585431
1754	ARPC4	0.00585394
1755	RAB5C	0.00585371
1756	EVA1C	0.00585009
1757	RPL23	0.0058489
1758	AL445524.1	0.00584802
1759	RALB	0.00584389
1760	UBE2V1	0.00584329
1761	DPP7	0.00584257
1762	PDIA6	0.00584187
1763	HCAR2	0.00584076
1764	PSMA4	0.00584035
1765	TAP1	0.00583932
1766	P4HB	0.00583906
1767	TMEM248	0.00583838
1768	RCBTB2	0.00583823
1769	ERN1	0.00583204
1770	TAX1BP3	0.00583183
1771	C8orf59	0.00583156
1772	RAB5IF	0.00582957
1773	CBWD1	0.00582864
1774	C19orf70	0.0058281
1775	PIK3IP1	0.0058265
1776	TRAPPC1	0.00582629
1777	LAMTOR4	0.00582542
1778	RGS9	0.00582394
1779	ABCE1	0.00582177
1780	NOP53	0.00582146
1781	DDX21	0.00582041
1782	PRR13	0.00581898
1783	MORC3	0.00581845
1784	INSIG2	0.00581595
1785	EIF2S3	0.00581562
1786	RNF11	0.00581153
1787	TPD52	0.0058115
1788	CYC1	0.00580883
1789	MED28	0.0058054
1790	ANXA7	0.00580292
1791	PANK2	0.00580272
1792	COX6C	0.00579674
1793	FNTA	0.00579573
1794	RABAC1	0.00579374
1795	GRPEL1	0.00579372
1796	HBP1	0.00579007
1797	TUBB	0.00578975
1798	BLVRA	0.00578916
1799	PNRC2	0.00578868
1800	PARK7	0.00578829
1801	TWF2	0.0057867
1802	PA2G4	0.00578657
1803	CALM1	0.00578468
1804	BCLAF1	0.00578317
1805	TRAPPC4	0.00578303
1806	TCEAL3	0.00577798
1807	TSHZ2	0.00577742
1808	YME1L1	0.00577668
1809	GNAS	0.00577391
1810	DENND4A	0.0057734
1811	PUF60	0.00577233
1812	CD47	0.00577184
1813	TMEM123	0.00576626
1814	IMPDH2	0.00576463
1815	TOP1	0.00576294
1816	PDCD6	0.00576093
1817	DDX5	0.00576069
1818	MRPS5	0.00575899
1819	BUD31	0.00575838
1820	MAF1	0.00575819
1821	BUD23	0.00575664
1822	NCK1	0.00575615
1823	UBA52	0.00575586
1824	PNISR	0.0057547
1825	POLR1D	0.00575413
1826	MCL1	0.00575388
1827	MBNL1	0.00575284
1828	EIF2S1	0.00575114
1829	SLC25A39	0.0057473
1830	PRMT1	0.00574604
1831	BCL6	0.0057456
1832	COX7C	0.00574185
1833	CHMP2B	0.00574073
1834	GTF3C6	0.00573953
1835	GID8	0.00573912
1836	TSG101	0.00573907
1837	ENPP4	0.00573425
1838	MAGOH	0.00573409
1839	CD14	0.00573222
1840	SNAPC1	0.0057296
1841	APRT	0.00572599
1842	PRPF38B	0.00572592
1843	WNK1	0.00572342
1844	OST4	0.0057223
1845	FOXN3	0.00572072
1846	ERP44	0.00571998
1847	CAP1	0.00571889
1848	ACADVL	0.00571774
1849	HNRNPA2B1	0.00571715
1850	ECM1	0.00571569
1851	PAFAH1B1	0.00571473
1852	RNF114	0.00571367
1853	SPART	0.00571127
1854	CLK4	0.00571094
1855	HNRNPC	0.00571083
1856	ARL5A	0.00570952
1857	IL6ST	0.00570547
1858	SDHB	0.00570394
1859	ABCF1	0.00570224
1860	ZFP36	0.0057013
1861	VPS29	0.00570111
1862	CCNL1	0.00569879
1863	THAP2	0.00569838
1864	TRAPPC2L	0.00569795
1865	ARF4	0.00569554
1866	GNL3	0.00569536
1867	MLF2	0.00569438
1868	PSMB6	0.00569301
1869	PLEKHA1	0.00569166
1870	CCNI	0.00568952
1871	ERH	0.00568663
1872	SLAMF1	0.00568512
1873	PFDN2	0.00568493
1874	MIR22HG	0.00568468
1875	NDUFA4	0.00568215
1876	CCT3	0.00567973
1877	NOP16	0.00567968
1878	BRD4	0.00567925
1879	MYCT1	0.00567921
1880	RBM4	0.00567765
1881	PRF1	0.00567449
1882	CWC25	0.00567183
1883	FBL	0.00567076
1884	SMNDC1	0.00567044
1885	ELOVL1	0.00566947
1886	CCDC124	0.00566716
1887	REEP5	0.00566497
1888	CNOT8	0.00566462
1889	SLU7	0.00566427
1890	ZNF706	0.00566274
1891	HIVEP2	0.00566269
1892	SELENOK	0.00566241
1893	TAGLN2	0.00565898
1894	ABTB1	0.00565425
1895	ZNF593	0.00565231
1896	ZYX	0.0056482
1897	GOLGA4	0.00564462
1898	UBC	0.0056436
1899	ATP6AP2	0.00564193
1900	MTCH2	0.00564179
1901	DDX3X	0.00563579
1902	DR1	0.00563553
1903	XRCC5	0.00563471
1904	PPP2R2A	0.0056336
1905	SRP14	0.00563138
1906	NR1H2	0.00562716
1907	HSPD1	0.00562665
1908	RASGRP3	0.00562603
1909	GGNBP2	0.00562551
1910	YTHDF2	0.0056252
1911	DECR1	0.00562453
1912	CIRBP	0.0056228
1913	WASF2	0.00562248
1914	RBBP6	0.00562102
1915	UPF3B	0.00561979
1916	NDUFS6	0.00561833
1917	MINOS1	0.00561717
1918	FKBP2	0.00561517
1919	MCUR1	0.0056151
1920	VEZT	0.0056111
1921	HECTD1	0.00560835
1922	NUDC	0.00560809
1923	ZNF24	0.00560759
1924	CTSA	0.0056064
1925	RAB11A	0.00560108
1926	RAB1A	0.00559973
1927	ADH5	0.00559951
1928	MRPL36	0.00559874
1929	BCKDK	0.00559617
1930	H1FX	0.00559594
1931	SNU13	0.00559519
1932	CHCHD5	0.00559447
1933	LAMP2	0.00559254
1934	GJB2	0.00559164
1935	RELA	0.00559128
1936	RPS19BP1	0.0055912
1937	YY1AP1	0.00559066
1938	ATP6V0D1	0.00559062
1939	FAM177A1	0.00558428
1940	NPDC1	0.00558142
1941	DCP1A	0.00558021
1942	RRAGC	0.00557938
1943	CDC37	0.00557859
1944	EIF1AX	0.00557842
1945	MRPL17	0.00557692
1946	PSMC5	0.00557347
1947	RSRP1	0.00557276
1948	NDUFB10	0.0055724
1949	EIF5B	0.00557095
1950	AKIRIN2	0.00557042
1951	TOMM7	0.00557001
1952	SARNP	0.00556385
1953	KHDRBS1	0.00556339
1954	TAGAP	0.00556036
1955	HLA-DOA	0.00556027
1956	TXNL1	0.00555922
1957	SNW1	0.00555278
1958	YBX1	0.00555219
1959	RNH1	0.00555176
1960	SSBP1	0.0055481
1961	AKIRIN1	0.00554376
1962	ATF2	0.00554283
1963	MCUB	0.00553575
1964	ETF1	0.00553428
1965	CDC123	0.00553179
1966	PHIP	0.00553153
1967	MFSD10	0.00553126
1968	SNX3	0.0055264
1969	LRP10	0.00552165
1970	RPL31	0.00552015
1971	MAL2	0.00551963
1972	ACTR3	0.00551899
1973	TMEM109	0.0055185
1974	SLIT3	0.00551582
1975	SCAMP2	0.005513
1976	FBLN5	0.00551195
1977	HNRNPA1	0.00551164
1978	NDUFA13	0.00551104
1979	BZW1	0.00550826
1980	ADIPOR1	0.00550679
1981	ERCC1	0.00550385
1982	IMP3	0.00550052
1983	RTF1	0.0055004
1984	MRPL14	0.00549968
1985	PAF1	0.00549787
1986	RAD23A	0.00549671
1987	PIH1D1	0.00549449
1988	RBMX	0.00549372
1989	COPS2	0.00549137
1990	EIF3E	0.00549082
1991	AP2B1	0.00548863
1992	TMEM160	0.00548827
1993	PTBP1	0.00548789
1994	DDT	0.00548738
1995	RAP1B	0.0054866
1996	GLTP	0.00548518
1997	CLIP1	0.00548498
1998	BRD2	0.00548277
1999	PSMD13	0.00548218
[truncated: 1,759 more rows]
