# Supplementary material for: Identification of Cell Markers and Their Expression Patterns in Skin Based on Single-Cell RNA-Sequencing Profiles
Source: Life (Basel). 2022 Apr 7;12(4):550. doi: 10.3390/life12040550 (PMC9025372; doi:10.3390/life12040550)
Supplement: Supplementary file 1 [file life-12-00550-s001.zip › Table S3.xlsx]

## Sheet: Decision tree
Number of features	Individual accuracy
	Atopic dermatitis DC1	Atopic dermatitis DC2	Atopic dermatitis Differentiated_KC	Atopic dermatitis Differentiated_KC (inflammatory)	Atopic dermatitis F1	Atopic dermatitis F2	Atopic dermatitis F3	Atopic dermatitis ILC1_3	Atopic dermatitis ILC2	Atopic dermatitis Inf_mac	Atopic dermatitis LC_1	Atopic dermatitis LC_2	Atopic dermatitis LC_3	Atopic dermatitis LC_4	Atopic dermatitis LE1	Atopic dermatitis LE2	Atopic dermatitis Macro_1	Atopic dermatitis Macro_2	Atopic dermatitis Mast_cell	Atopic dermatitis Melanocyte	Atopic dermatitis MigDC	Atopic dermatitis moDC_1	Atopic dermatitis moDC_2	Atopic dermatitis moDC_3	Atopic dermatitis Mono_mac	Atopic dermatitis NK	Atopic dermatitis Pericyte_1	Atopic dermatitis Pericyte_2	Atopic dermatitis Proliferating_KC	Atopic dermatitis Schwann_1	Atopic dermatitis Tc	Atopic dermatitis Tc_IL13_IL22	Atopic dermatitis Th	Atopic dermatitis Treg	Atopic dermatitis Undifferentiated_KC	Atopic dermatitis VE1	Atopic dermatitis VE2	Atopic dermatitis VE3	Healthy DC1	Healthy DC2	Healthy Differentiated_KC	Healthy Differentiated_KC (inflammatory)	Healthy F1	Healthy F2	Healthy F3	Healthy ILC1_3	Healthy ILC1_NK	Healthy ILC2	Healthy Inf_mac
5	0.896783	0.832289	0.047865	0.039151	0.109977	0.102809	0.010889	0.477341	0.046512	0.777723	0.879121	0.921131	0.926367	0.879845	0.087079	0.028571	0.818286	0.848936	0.19802	0.080518	0.900909	0.847032	0.88225	0.891775	0.824454	0.463415	0.008428	0.013309	0.339326	0.936937	0.173945	0.346524	0.106006	0.389831	0.084248	0.316489	0.489239	0.681517	0.839404	0.849448	0.007986	0.018957	0.103828	0.070423	0.200329	0.460647	0.490015	0.076923	0.752961
10	0.88874	0.832886	0.353578	0.566033	0.186543	0.168481	0.032413	0.655589	0.72093	0.803829	0.913087	0.912202	0.927069	0.949612	0.150281	0.092857	0.853714	0.857447	0.475248	0.316057	0.903636	0.879756	0.926186	0.915584	0.860262	0.653659	0.104262	0.086506	0.714607	0.891892	0.423829	0.57246	0.349954	0.573523	0.540671	0.464362	0.569708	0.724171	0.857616	0.877072	0.272799	0.488531	0.160614	0.112911	0.314333	0.708688	0.78341	0.447368	0.798082
15	0.887399	0.855566	0.408737	0.665564	0.391183	0.34504	0.442644	0.646526	0.651163	0.780457	0.909091	0.89881	0.891304	0.918605	0.632022	0.673214	0.843429	0.875532	0.480198	0.503008	0.898182	0.818874	0.917399	0.935065	0.873362	0.687805	0.417289	0.513863	0.71573	0.54955	0.438108	0.585027	0.371794	0.599634	0.642673	0.747872	0.614359	0.757346	0.758278	0.820442	0.349044	0.6	0.374865	0.32723	0.571993	0.726065	0.789939	0.48583	0.794698
20	0.882038	0.852581	0.50082	0.66584	0.553596	0.467252	0.423145	0.622356	0.589147	0.746395	0.903097	0.907738	0.896914	0.910853	0.696629	0.723214	0.792	0.865957	0.742574	0.633966	0.867273	0.796043	0.88225	0.891775	0.855895	0.692683	0.60053	0.71719	0.755056	0.711712	0.509597	0.586898	0.557845	0.628951	0.657198	0.759309	0.610986	0.800948	0.801325	0.848066	0.431584	0.672227	0.503494	0.509859	0.642504	0.743782	0.8053	0.676113	0.750705
25	0.856568	0.829305	0.511352	0.691205	0.691879	0.520457	0.580907	0.586103	0.643411	0.745152	0.912088	0.894345	0.887798	0.926357	0.685393	0.716071	0.778286	0.845745	0.762376	0.689033	0.882727	0.777017	0.873462	0.904762	0.854148	0.612195	0.677582	0.74085	0.801124	0.72973	0.494576	0.568717	0.562996	0.626432	0.702711	0.756915	0.591391	0.750711	0.816225	0.799724	0.488709	0.704645	0.654168	0.614789	0.714003	0.706644	0.761905	0.668016	0.765933
30	0.849866	0.846911	0.508934	0.694238	0.684919	0.525988	0.575589	0.616314	0.697674	0.767529	0.939061	0.93006	0.906031	0.914729	0.698034	0.708929	0.773714	0.855319	0.762376	0.680703	0.89	0.795282	0.892794	0.935065	0.825328	0.660976	0.674693	0.756747	0.773034	0.702703	0.500325	0.573529	0.543113	0.626202	0.687218	0.759043	0.589945	0.741232	0.806291	0.832873	0.489535	0.696114	0.645409	0.625822	0.720923	0.735264	0.774578	0.690283	0.775522
35	0.879357	0.863324	0.545652	0.689826	0.702552	0.567603	0.733603	0.60423	0.682171	0.768523	0.947053	0.933036	0.914446	0.934109	0.728933	0.755357	0.798857	0.861702	0.727723	0.731606	0.868182	0.812785	0.884007	0.91342	0.836681	0.629268	0.751023	0.789279	0.738202	0.855856	0.498748	0.627807	0.57268	0.666972	0.710781	0.755585	0.59637	0.788626	0.811258	0.81768	0.63278	0.744645	0.705344	0.673005	0.707084	0.739012	0.797235	0.700405	0.772138
40	0.884718	0.869293	0.55266	0.706645	0.702552	0.581563	0.746265	0.558912	0.651163	0.780706	0.958042	0.927083	0.91094	0.914729	0.782303	0.732143	0.8	0.867021	0.727723	0.755669	0.873636	0.816591	0.896309	0.88961	0.863755	0.592683	0.767156	0.789649	0.780899	0.765766	0.479926	0.592513	0.539611	0.639945	0.716269	0.764096	0.611307	0.794313	0.81457	0.846685	0.652215	0.763791	0.728865	0.703756	0.712026	0.763203	0.77765	0.718623	0.785674
45	0.855228	0.880334	0.573601	0.754894	0.731323	0.603424	0.765257	0.592145	0.751938	0.799105	0.942058	0.946429	0.909537	0.906977	0.787921	0.755357	0.844571	0.881915	0.806931	0.75428	0.860909	0.805175	0.864675	0.900433	0.868122	0.612195	0.75295	0.817006	0.795506	0.81982	0.483727	0.604278	0.527866	0.626661	0.751453	0.750266	0.6301	0.809479	0.799669	0.81768	0.668581	0.759431	0.751206	0.721362	0.69687	0.751278	0.774578	0.700405	0.795262
50	0.839142	0.861832	0.588681	0.718776	0.76891	0.615013	0.786781	0.586103	0.705426	0.794381	0.934066	0.934524	0.904628	0.914729	0.814607	0.783929	0.862857	0.878723	0.792079	0.766775	0.846364	0.792998	0.919156	0.922078	0.88821	0.602439	0.754876	0.817745	0.777528	0.882883	0.474919	0.591979	0.526218	0.61475	0.728212	0.793617	0.642146	0.83128	0.796358	0.808011	0.677197	0.762654	0.755437	0.739671	0.730148	0.757411	0.769585	0.678138	0.805979
55	0.848525	0.86034	0.594787	0.744968	0.794896	0.641089	0.794632	0.598187	0.697674	0.773993	0.933067	0.924107	0.90533	0.94186	0.799157	0.823214	0.843429	0.884043	0.821782	0.766775	0.875455	0.80137	0.896309	0.924242	0.879476	0.609756	0.773658	0.824399	0.783146	0.828829	0.482893	0.603743	0.53312	0.614521	0.744351	0.791755	0.634276	0.817062	0.774834	0.810773	0.676922	0.781611	0.766066	0.747887	0.733114	0.751959	0.769201	0.672065	0.78229
60	0.857909	0.856759	0.59991	0.718224	0.80464	0.649781	0.799949	0.558912	0.697674	0.800348	0.95005	0.943452	0.897616	0.922481	0.766854	0.846429	0.849143	0.888298	0.752475	0.789449	0.859091	0.799848	0.905097	0.937229	0.846288	0.617073	0.763785	0.78817	0.783146	0.855856	0.482893	0.597594	0.545277	0.620934	0.741446	0.805319	0.642788	0.834123	0.769868	0.796961	0.682272	0.773649	0.801594	0.747653	0.764086	0.743441	0.761137	0.676113	0.778342
65	0.875335	0.851984	0.608393	0.728701	0.806497	0.661018	0.801469	0.564955	0.674419	0.787916	0.943057	0.921131	0.899719	0.930233	0.764045	0.789286	0.845714	0.889362	0.821782	0.788061	0.868182	0.818874	0.887522	0.926407	0.869869	0.604878	0.776306	0.807024	0.770787	0.90991	0.491145	0.602674	0.537962	0.631699	0.721433	0.744415	0.607453	0.799052	0.791391	0.814917	0.691006	0.785782	0.802775	0.758451	0.766392	0.753322	0.75384	0.710526	0.756345
70	0.872654	0.858848	0.609171	0.723463	0.79536	0.653468	0.802228	0.616314	0.697674	0.792392	0.944056	0.927083	0.90533	0.945736	0.727528	0.8	0.852571	0.876596	0.876238	0.766312	0.867273	0.803653	0.899824	0.917749	0.859389	0.614634	0.756562	0.77671	0.759551	0.927928	0.50561	0.635561	0.567735	0.657352	0.72111	0.777394	0.638452	0.806635	0.77649	0.777624	0.691833	0.786919	0.808385	0.762441	0.750906	0.742419	0.745776	0.821862	0.765933
75	0.847185	0.856461	0.616179	0.711883	0.80464	0.664969	0.808306	0.583082	0.713178	0.789906	0.943057	0.91369	0.885694	0.922481	0.740169	0.821429	0.830857	0.892553	0.806931	0.763998	0.87	0.831811	0.912127	0.887446	0.859389	0.626829	0.76836	0.808872	0.75618	0.936937	0.543069	0.649198	0.574843	0.652313	0.728535	0.728723	0.606007	0.75545	0.759934	0.813536	0.699819	0.776303	0.809369	0.759859	0.746952	0.743782	0.739247	0.783401	0.772138
80	0.841823	0.863921	0.616589	0.706645	0.790719	0.667954	0.806027	0.583082	0.705426	0.789657	0.919081	0.909226	0.895512	0.937984	0.738764	0.817857	0.833143	0.868085	0.851485	0.760759	0.857273	0.821157	0.908612	0.922078	0.857642	0.6	0.775584	0.804806	0.739326	0.90991	0.531201	0.636631	0.554136	0.658956	0.74532	0.731117	0.608898	0.741232	0.748344	0.781768	0.695452	0.782749	0.805334	0.765023	0.7486	0.736968	0.751152	0.779352	0.770446
85	0.841823	0.850194	0.612655	0.704163	0.822738	0.672344	0.826032	0.619335	0.658915	0.778717	0.928072	0.93006	0.894109	0.914729	0.740169	0.7875	0.843429	0.878723	0.79703	0.752429	0.871818	0.79376	0.934974	0.909091	0.841921	0.634146	0.762581	0.785952	0.752809	0.954955	0.53491	0.663102	0.557227	0.67453	0.735313	0.734574	0.588982	0.750711	0.779801	0.791436	0.692973	0.771754	0.805137	0.766667	0.763097	0.736627	0.751152	0.777328	0.791314
90	0.843164	0.842137	0.629662	0.70499	0.819954	0.68288	0.812864	0.601208	0.689922	0.776977	0.933067	0.9375	0.900421	0.926357	0.703652	0.803571	0.867429	0.890426	0.792079	0.775104	0.867273	0.815068	0.901582	0.915584	0.877729	0.592683	0.754876	0.769686	0.747191	0.963964	0.542605	0.648663	0.563717	0.656894	0.735313	0.74016	0.597976	0.744076	0.761589	0.79558	0.71591	0.781611	0.799921	0.755164	0.768369	0.739693	0.754224	0.795547	0.778906
95	0.808311	0.83766	0.730473	0.764819	0.794432	0.697191	0.772094	0.592145	0.75969	0.770761	0.906094	0.879464	0.84993	0.903101	0.719101	0.8125	0.768	0.791489	0.683168	0.832948	0.811818	0.747336	0.785589	0.872294	0.806987	0.643902	0.753431	0.751941	0.770787	0.828829	0.577654	0.693048	0.617905	0.634219	0.741123	0.694947	0.604562	0.714692	0.822848	0.864641	0.764104	0.783697	0.841453	0.772535	0.784843	0.782964	0.786866	0.759109	0.791878
100	0.828418	0.838257	0.737685	0.758478	0.797216	0.693679	0.777159	0.574018	0.674419	0.756837	0.901099	0.864583	0.849229	0.891473	0.706461	0.794643	0.76	0.778723	0.683168	0.820453	0.830909	0.764079	0.810193	0.848485	0.812227	0.621951	0.739947	0.756007	0.767416	0.81982	0.583588	0.673797	0.620274	0.620018	0.731117	0.708245	0.62496	0.720379	0.809603	0.849448	0.764537	0.781422	0.835252	0.788967	0.772323	0.783305	0.793779	0.793522	0.788494
105	0.820375	0.819457	0.750635	0.766198	0.79768	0.697717	0.766523	0.55287	0.697674	0.766037	0.916084	0.892857	0.86115	0.899225	0.734551	0.810714	0.778286	0.815957	0.69802	0.850069	0.819091	0.758752	0.848858	0.891775	0.818341	0.634146	0.747171	0.760813	0.747191	0.828829	0.580343	0.694385	0.620892	0.640632	0.746934	0.700798	0.615162	0.737441	0.798013	0.788674	0.779802	0.800948	0.845389	0.787793	0.78056	0.793186	0.795315	0.765182	0.803158
110	0.83244	0.839152	0.744406	0.778605	0.809745	0.701932	0.772854	0.601208	0.682171	0.779463	0.914086	0.885417	0.864656	0.891473	0.72191	0.771429	0.737143	0.769149	0.678218	0.837575	0.824545	0.756469	0.850615	0.885281	0.774672	0.631707	0.738502	0.75268	0.780899	0.801802	0.587761	0.705615	0.619141	0.611086	0.74532	0.703457	0.624157	0.744076	0.81457	0.801105	0.783303	0.799621	0.836138	0.787793	0.79374	0.784668	0.792243	0.779352	0.786238
115	0.847185	0.826321	0.752643	0.760684	0.799536	0.703336	0.791086	0.607251	0.643411	0.770761	0.909091	0.88244	0.865358	0.903101	0.735955	0.782143	0.725714	0.798936	0.638614	0.858862	0.812727	0.74277	0.820738	0.896104	0.765066	0.568293	0.75319	0.757116	0.770787	0.792793	0.589244	0.69385	0.620892	0.625744	0.741123	0.708777	0.602795	0.745024	0.791391	0.788674	0.779448	0.807773	0.836138	0.780516	0.8	0.79046	0.774194	0.785425	0.798082
120	0.824397	0.844822	0.755512	0.765922	0.808353	0.696664	0.78273	0.649547	0.72093	0.767529	0.909091	0.864583	0.861851	0.883721	0.734551	0.819643	0.724571	0.782979	0.653465	0.853771	0.827273	0.73516	0.841828	0.896104	0.768559	0.636585	0.750301	0.762292	0.773034	0.792793	0.585443	0.691979	0.628516	0.633761	0.745642	0.717021	0.611629	0.74218	0.80298	0.813536	0.781966	0.802464	0.841945	0.777934	0.766063	0.802044	0.774578	0.757085	0.798082
125	0.851206	0.834975	0.752479	0.773366	0.790719	0.697191	0.795898	0.706949	0.705426	0.776728	0.901099	0.885417	0.859748	0.837209	0.745787	0.778571	0.721143	0.789362	0.70297	0.856085	0.833636	0.752664	0.813708	0.865801	0.776419	0.653659	0.757284	0.760074	0.783146	0.846847	0.578674	0.685561	0.637478	0.640632	0.757263	0.710638	0.611307	0.759242	0.798013	0.820442	0.791368	0.793934	0.8385	0.786854	0.784185	0.798637	0.786482	0.797571	0.811619
130	0.83244	0.83199	0.754774	0.773366	0.79768	0.706058	0.793112	0.682779	0.75969	0.76355	0.916084	0.877976	0.86676	0.895349	0.730337	0.819643	0.749714	0.795745	0.673267	0.866728	0.837273	0.780822	0.899824	0.893939	0.754585	0.634146	0.787142	0.770055	0.770787	0.81982	0.582568	0.688235	0.648707	0.64109	0.782117	0.724468	0.639255	0.757346	0.836093	0.848066	0.812613	0.816493	0.856609	0.802347	0.798023	0.798296	0.763825	0.815789	0.818951
135	0.851206	0.833483	0.753135	0.768955	0.80464	0.707814	0.795138	0.691843	0.728682	0.771755	0.913087	0.872024	0.877279	0.883721	0.742978	0.819643	0.726857	0.790426	0.717822	0.845905	0.854545	0.786149	0.896309	0.911255	0.760699	0.629268	0.789068	0.763771	0.78764	0.792793	0.580807	0.683957	0.646544	0.663307	0.75694	0.714628	0.644234	0.76872	0.82947	0.843923	0.814659	0.808152	0.854936	0.802582	0.809555	0.808518	0.775346	0.823887	0.800338
140	0.851206	0.843629	0.762069	0.768679	0.806032	0.70755	0.78982	0.706949	0.806202	0.76902	0.91009	0.883929	0.866059	0.903101	0.742978	0.785714	0.772571	0.804255	0.727723	0.855622	0.84	0.772451	0.873462	0.891775	0.81048	0.634146	0.790994	0.756377	0.78427	0.792793	0.585257	0.680214	0.64881	0.655978	0.77663	0.711968	0.634276	0.745024	0.84106	0.86326	0.81521	0.812133	0.855231	0.801878	0.794728	0.8	0.767281	0.823887	0.805415
145	0.828418	0.843032	0.759856	0.771712	0.806961	0.708428	0.790073	0.670695	0.728682	0.771009	0.906094	0.879464	0.867461	0.914729	0.730337	0.775	0.761143	0.798936	0.747525	0.857011	0.844545	0.783866	0.869947	0.878788	0.804367	0.619512	0.780641	0.768207	0.760674	0.801802	0.584516	0.683422	0.644174	0.653688	0.771143	0.715957	0.645519	0.76019	0.839404	0.850829	0.816508	0.824455	0.856412	0.797887	0.81911	0.797274	0.761137	0.846154	0.77665
150	0.845845	0.842734	0.758626	0.782465	0.809745	0.708867	0.803495	0.676737	0.736434	0.786922	0.915085	0.876488	0.866059	0.906977	0.761236	0.808929	0.806857	0.821277	0.727723	0.853771	0.846364	0.820396	0.901582	0.930736	0.819214	0.619512	0.78666	0.760813	0.797753	0.846847	0.597126	0.68984	0.644998	0.65552	0.788573	0.714096	0.642949	0.771564	0.836093	0.832873	0.814265	0.815735	0.851688	0.805164	0.797694	0.796593	0.767281	0.807692	0.79639
155	0.851206	0.86422	0.760962	0.778053	0.80464	0.711326	0.802228	0.670695	0.728682	0.787171	0.917083	0.877976	0.871669	0.94186	0.758427	0.789286	0.801143	0.835106	0.727723	0.854234	0.849091	0.805936	0.88225	0.902597	0.788646	0.643902	0.796051	0.767837	0.769663	0.828829	0.585999	0.683957	0.645204	0.675676	0.769206	0.711436	0.648731	0.78673	0.844371	0.85221	0.816862	0.818199	0.851097	0.802347	0.784185	0.790119	0.779186	0.795547	0.834179
160	0.831099	0.873172	0.768871	0.783292	0.8	0.708077	0.789061	0.691843	0.736434	0.797613	0.918082	0.89881	0.894109	0.910853	0.764045	0.803571	0.798857	0.831915	0.69802	0.857936	0.858182	0.80137	0.898067	0.935065	0.821834	0.631707	0.77751	0.782255	0.810112	0.828829	0.581827	0.691176	0.648192	0.665827	0.777921	0.709574	0.652265	0.769668	0.852649	0.89779	0.823708	0.8309	0.855526	0.814554	0.802636	0.792164	0.779186	0.805668	0.831923
165	0.849866	0.868994	0.77256	0.773091	0.809281	0.701493	0.788807	0.691843	0.728682	0.793884	0.907093	0.877976	0.869565	0.906977	0.757022	0.825	0.765714	0.830851	0.717822	0.838501	0.858182	0.796043	0.862917	0.919913	0.781659	0.619512	0.781363	0.778558	0.735955	0.828829	0.587761	0.67246	0.646338	0.665369	0.759522	0.712766	0.647767	0.759242	0.852649	0.868785	0.824534	0.824076	0.858971	0.803756	0.8	0.798978	0.798387	0.819838	0.820643
170	0.839142	0.866607	0.770634	0.776124	0.792575	0.704917	0.786275	0.697885	0.713178	0.796619	0.915085	0.86756	0.87798	0.875969	0.730337	0.828571	0.790857	0.828723	0.678218	0.83665	0.849091	0.783866	0.880492	0.919913	0.812227	0.629268	0.782326	0.771904	0.751685	0.828829	0.57784	0.664439	0.649943	0.661704	0.761459	0.726064	0.656119	0.77346	0.852649	0.874309	0.824494	0.812701	0.865269	0.802113	0.805601	0.784327	0.782258	0.821862	0.812747
175	0.819035	0.866309	0.776576	0.783292	0.795824	0.707638	0.805014	0.703927	0.72093	0.796619	0.904096	0.876488	0.868864	0.864341	0.751404	0.810714	0.8	0.829787	0.673267	0.850995	0.851818	0.780061	0.841828	0.935065	0.821834	0.62439	0.791958	0.770795	0.726966	0.828829	0.591933	0.679144	0.654785	0.657581	0.758877	0.727926	0.659974	0.782938	0.837748	0.856354	0.823983	0.820853	0.869304	0.811502	0.797364	0.784668	0.778034	0.799595	0.824591
180	0.845845	0.867502	0.772314	0.773091	0.810673	0.705443	0.797164	0.679758	0.682171	0.798608	0.916084	0.870536	0.873773	0.887597	0.73736	0.791071	0.802286	0.828723	0.717822	0.854697	0.863636	0.795282	0.901582	0.922078	0.799127	0.656098	0.791717	0.794085	0.751685	0.855856	0.579787	0.676203	0.650252	0.65323	0.757586	0.718085	0.656119	0.745972	0.821192	0.859116	0.825321	0.815166	0.865269	0.809624	0.808567	0.790119	0.776498	0.821862	0.829103
185	0.823056	0.860639	0.780305	0.771436	0.797216	0.708341	0.801722	0.670695	0.736434	0.800099	0.909091	0.891369	0.896914	0.918605	0.755618	0.835714	0.772571	0.828723	0.722772	0.840352	0.860909	0.794521	0.903339	0.909091	0.819214	0.643902	0.793162	0.773383	0.752809	0.873874	0.597775	0.675134	0.655197	0.649794	0.758877	0.712234	0.650498	0.767773	0.84106	0.868785	0.822291	0.812322	0.865171	0.819484	0.803954	0.790119	0.786866	0.819838	0.816131
190	0.867292	0.860937	0.783337	0.785498	0.800464	0.718437	0.807546	0.697885	0.689922	0.808304	0.918082	0.885417	0.894811	0.895349	0.724719	0.803571	0.811429	0.835106	0.752475	0.836187	0.86	0.792998	0.889279	0.928571	0.820961	0.6	0.777269	0.757856	0.750562	0.837838	0.595828	0.681283	0.650974	0.639716	0.755972	0.722606	0.663347	0.775355	0.870861	0.838398	0.823393	0.826919	0.860742	0.831221	0.817133	0.787394	0.77381	0.821862	0.817823
195	0.853887	0.846016	0.780797	0.778605	0.810209	0.713872	0.808053	0.667674	0.72093	0.797613	0.926074	0.889881	0.896914	0.879845	0.758427	0.826786	0.796571	0.839362	0.717822	0.85192	0.860909	0.808219	0.871705	0.917749	0.80262	0.607317	0.784252	0.762662	0.753933	0.864865	0.588039	0.669519	0.643968	0.643381	0.767269	0.717819	0.655477	0.769668	0.879139	0.870166	0.821032	0.823318	0.864679	0.816667	0.81285	0.782283	0.779954	0.831984	0.825719
200	0.86059	0.849299	0.777026	0.783843	0.800928	0.704214	0.814637	0.667674	0.72093	0.806813	0.909091	0.895833	0.882188	0.891473	0.745787	0.825	0.822857	0.847872	0.70297	0.844979	0.858182	0.791476	0.85413	0.898268	0.8131	0.629268	0.784252	0.749723	0.748315	0.828829	0.587019	0.673529	0.654991	0.6388	0.763719	0.722872	0.665275	0.765877	0.860927	0.853591	0.823983	0.820284	0.859463	0.820423	0.827348	0.797956	0.789171	0.811741	0.832487
205	0.853887	0.853178	0.773871	0.771436	0.806032	0.708253	0.808812	0.706949	0.705426	0.800099	0.918082	0.891369	0.889902	0.899225	0.73736	0.810714	0.8	0.843617	0.757426	0.83665	0.830909	0.787671	0.876977	0.861472	0.81048	0.62439	0.785456	0.757116	0.750562	0.882883	0.59388	0.671658	0.647265	0.643381	0.765978	0.726862	0.653389	0.770616	0.869205	0.85221	0.824298	0.819716	0.864974	0.819953	0.818781	0.791141	0.778802	0.813765	0.834743
210	0.851206	0.860937	0.78219	0.774469	0.805568	0.714838	0.815903	0.655589	0.751938	0.804823	0.919081	0.895833	0.874474	0.937984	0.734551	0.808929	0.796571	0.829787	0.747525	0.833873	0.892727	0.796043	0.905097	0.91342	0.815721	0.660976	0.784975	0.770425	0.744944	0.846847	0.591655	0.682353	0.659627	0.640174	0.764041	0.710106	0.666399	0.74218	0.862583	0.872928	0.828586	0.823886	0.867631	0.816901	0.814827	0.806133	0.778418	0.811741	0.832487
215	0.847185	0.85855	0.780223	0.775572	0.80464	0.722476	0.813624	0.670695	0.744186	0.816012	0.916084	0.883929	0.887097	0.918605	0.723315	0.814286	0.809143	0.841489	0.722772	0.834336	0.881818	0.815068	0.894552	0.917749	0.830568	0.682927	0.786901	0.760074	0.744944	0.855856	0.592119	0.680214	0.657773	0.647503	0.763073	0.718617	0.671699	0.745024	0.84106	0.877072	0.831458	0.821991	0.863202	0.823944	0.801647	0.786712	0.772273	0.791498	0.84264
220	0.849866	0.86422	0.785837	0.783292	0.824594	0.723529	0.817422	0.652568	0.75969	0.816758	0.904096	0.869048	0.880084	0.887597	0.726124	0.803571	0.787429	0.829787	0.752475	0.847293	0.87	0.783866	0.87522	0.872294	0.841921	0.658537	0.773658	0.757486	0.752809	0.891892	0.592397	0.675401	0.653652	0.635364	0.749516	0.712766	0.664632	0.741232	0.880795	0.871547	0.835314	0.826351	0.868517	0.834038	0.813839	0.789097	0.77957	0.809717	0.840384
225	0.859249	0.85288	0.785018	0.776951	0.799072	0.722739	0.815143	0.688822	0.806202	0.80731	0.917083	0.895833	0.878682	0.914729	0.724719	0.825	0.788571	0.818085	0.772277	0.845442	0.879091	0.788432	0.887522	0.904762	0.820087	0.673171	0.787864	0.756377	0.77191	0.846847	0.597404	0.679947	0.659318	0.647045	0.781472	0.727128	0.662384	0.770616	0.870861	0.864641	0.837674	0.828246	0.869796	0.814554	0.815486	0.795571	0.779954	0.821862	0.833051
230	0.859249	0.864518	0.786821	0.785222	0.812993	0.71554	0.817169	0.697885	0.806202	0.811537	0.913087	0.877976	0.887097	0.926357	0.719101	0.814286	0.809143	0.814894	0.747525	0.872281	0.890909	0.81583	0.87522	0.906926	0.813974	0.634146	0.78955	0.771165	0.768539	0.801802	0.604451	0.670321	0.66179	0.648191	0.766946	0.709309	0.656441	0.740284	0.857616	0.868785	0.835117	0.829384	0.868714	0.81831	0.821087	0.791482	0.779186	0.819838	0.846588
235	0.867292	0.868397	0.783133	0.773091	0.813457	0.713169	0.818942	0.676737	0.75969	0.809796	0.908092	0.891369	0.897616	0.922481	0.75	0.816071	0.804571	0.802128	0.722772	0.850532	0.862727	0.798326	0.876977	0.902597	0.816594	0.64878	0.789309	0.762662	0.760674	0.855856	0.601298	0.68262	0.665705	0.65071	0.757263	0.719947	0.667684	0.745972	0.847682	0.859116	0.835078	0.826919	0.868222	0.829812	0.81911	0.794208	0.790707	0.842105	0.844896
240	0.871314	0.858848	0.787149	0.775848	0.8	0.720544	0.824513	0.673716	0.75969	0.807807	0.917083	0.883929	0.870266	0.930233	0.748596	0.816071	0.797714	0.818085	0.722772	0.845442	0.86	0.797565	0.86819	0.88961	0.840175	0.668293	0.788346	0.770795	0.751685	0.837838	0.605471	0.682086	0.657876	0.653917	0.771465	0.72234	0.663829	0.771564	0.869205	0.868785	0.836179	0.838673	0.869599	0.818545	0.811203	0.782964	0.768049	0.811741	0.852228
245	0.851206	0.86422	0.786903	0.784395	0.802784	0.718964	0.813624	0.640483	0.782946	0.812034	0.921079	0.876488	0.885694	0.922481	0.752809	0.826786	0.788571	0.826596	0.707921	0.85516	0.850909	0.814307	0.873462	0.865801	0.843668	0.658537	0.781122	0.76525	0.750562	0.810811	0.604543	0.687166	0.666735	0.662849	0.759845	0.722606	0.674109	0.748815	0.847682	0.867403	0.841687	0.83545	0.875898	0.825352	0.825371	0.789779	0.774578	0.838057	0.866328
250	0.873995	0.859445	0.791083	0.777502	0.814849	0.717823	0.807546	0.646526	0.682171	0.801591	0.925075	0.89881	0.886396	0.895349	0.757022	0.808929	0.786286	0.829787	0.673267	0.863952	0.850909	0.784627	0.866432	0.915584	0.829694	0.636585	0.787142	0.761553	0.747191	0.846847	0.61159	0.674599	0.662821	0.652084	0.772757	0.716489	0.65885	0.758294	0.85596	0.86326	0.838933	0.851374	0.867631	0.821362	0.822405	0.799659	0.782258	0.817814	0.84264
255	0.853887	0.857356	0.792517	0.778881	0.810673	0.71993	0.817422	0.706949	0.736434	0.810045	0.905095	0.879464	0.887097	0.906977	0.734551	0.792857	0.821714	0.81383	0.777228	0.864415	0.851818	0.817352	0.880492	0.900433	0.843668	0.65122	0.783048	0.770425	0.757303	0.810811	0.611776	0.685294	0.670341	0.654833	0.767592	0.732181	0.668487	0.78673	0.846026	0.872928	0.845425	0.836967	0.872552	0.826526	0.826359	0.79523	0.769969	0.836032	0.867456
260	0.875335	0.862429	0.789566	0.79046	0.820882	0.714838	0.810585	0.712991	0.806202	0.795873	0.908092	0.883929	0.894109	0.94186	0.714888	0.7875	0.811429	0.810638	0.727723	0.862564	0.88	0.796043	0.884007	0.915584	0.80262	0.629268	0.783048	0.767837	0.741573	0.864865	0.598516	0.686364	0.664675	0.656665	0.759522	0.733245	0.665114	0.776303	0.890728	0.871547	0.845385	0.838104	0.868911	0.819484	0.822076	0.787394	0.771121	0.817814	0.870276
265	0.867292	0.851686	0.792394	0.79432	0.809281	0.730026	0.823246	0.667674	0.767442	0.800348	0.924076	0.88244	0.894109	0.868217	0.758427	0.816071	0.794286	0.829787	0.777228	0.850995	0.874545	0.804414	0.841828	0.909091	0.811354	0.670732	0.779918	0.760813	0.747191	0.81982	0.617617	0.705882	0.684764	0.678195	0.771143	0.716223	0.668166	0.766825	0.872517	0.877072	0.847392	0.845687	0.869895	0.815023	0.832619	0.803748	0.77381	0.789474	0.857304
270	0.873995	0.853178	0.791165	0.770885	0.796752	0.723266	0.809066	0.673716	0.790698	0.805321	0.919081	0.891369	0.888499	0.914729	0.727528	0.791071	0.808	0.815957	0.742574	0.857473	0.863636	0.810502	0.857645	0.915584	0.804367	0.695122	0.781122	0.770055	0.755056	0.873874	0.622995	0.711497	0.678995	0.682089	0.774371	0.735904	0.66929	0.788626	0.877483	0.872928	0.846487	0.838294	0.866155	0.832629	0.819769	0.805111	0.776882	0.789474	0.849408
275	0.873995	0.86422	0.791656	0.778329	0.806032	0.71791	0.814383	0.691843	0.775194	0.797364	0.923077	0.900298	0.886396	0.910853	0.830056	0.871429	0.809143	0.821277	0.737624	0.856548	0.878182	0.767123	0.850615	0.911255	0.811354	0.663415	0.788346	0.777079	0.755056	0.864865	0.627167	0.689572	0.682703	0.678882	0.762105	0.779521	0.681497	0.834123	0.860927	0.85221	0.847785	0.846635	0.865269	0.819249	0.808896	0.797274	0.77765	0.803644	0.857304
280	0.841823	0.855864	0.793173	0.791563	0.840371	0.714925	0.833376	0.664653	0.728682	0.788662	0.919081	0.910714	0.889201	0.918605	0.824438	0.866071	0.813714	0.81383	0.737624	0.830171	0.847273	0.805936	0.86819	0.917749	0.809607	0.692683	0.821816	0.802957	0.75618	0.873874	0.627724	0.677273	0.68157	0.676363	0.775662	0.747074	0.667363	0.806635	0.907285	0.885359	0.845661	0.848341	0.873634	0.831221	0.832949	0.793867	0.778034	0.799595	0.855612
285	0.86059	0.866309	0.793255	0.793493	0.825522	0.728885	0.819195	0.685801	0.736434	0.801591	0.924076	0.901786	0.892006	0.926357	0.84691	0.9	0.803429	0.818085	0.663366	0.839426	0.866364	0.791476	0.885764	0.902597	0.836681	0.656098	0.812666	0.795194	0.734831	0.873874	0.622253	0.708824	0.680231	0.681402	0.76501	0.749468	0.676357	0.799052	0.89404	0.88674	0.8457	0.842085	0.866352	0.843662	0.814168	0.783305	0.778802	0.771255	0.84546
290	0.857909	0.857953	0.794689	0.786876	0.832019	0.716155	0.816156	0.694864	0.744186	0.801591	0.932068	0.894345	0.899018	0.926357	0.808989	0.891071	0.809143	0.814894	0.683168	0.832485	0.868182	0.787671	0.86819	0.883117	0.837555	0.690244	0.821575	0.817006	0.75618	0.864865	0.621975	0.691979	0.683939	0.682318	0.775662	0.752394	0.69258	0.8	0.892384	0.882597	0.849595	0.847014	0.875209	0.827934	0.828995	0.800341	0.771121	0.775304	0.851664
295	0.869973	0.855267	0.797312	0.801765	0.819026	0.716506	0.834135	0.722054	0.767442	0.806067	0.936064	0.889881	0.892006	0.914729	0.825843	0.883929	0.805714	0.834043	0.70297	0.83341	0.875455	0.810502	0.871705	0.900433	0.838428	0.687805	0.819889	0.805545	0.768539	0.864865	0.624942	0.704011	0.682909	0.683234	0.77889	0.755053	0.6823	0.802844	0.875828	0.906077	0.85046	0.843033	0.877473	0.830282	0.827018	0.794549	0.779186	0.775304	0.865764
300	0.879357	0.844226	0.794115	0.782465	0.825522	0.714486	0.825525	0.70997	0.775194	0.797862	0.9001	0.888393	0.894109	0.899225	0.827247	0.873214	0.804571	0.837234	0.683168	0.832485	0.869091	0.809741	0.903339	0.891775	0.818341	0.687805	0.810739	0.806654	0.753933	0.810811	0.622717	0.693048	0.683939	0.667201	0.777276	0.749468	0.690652	0.781043	0.885762	0.890884	0.845975	0.847773	0.878162	0.838498	0.835255	0.800341	0.782258	0.779352	0.86238
305	0.882038	0.862728	0.792927	0.79046	0.819954	0.723705	0.823753	0.700906	0.744186	0.78916	0.92008	0.879464	0.889201	0.903101	0.831461	0.894643	0.796571	0.847872	0.693069	0.837112	0.846364	0.808219	0.859402	0.887446	0.80786	0.697561	0.810498	0.805176	0.744944	0.882883	0.626147	0.692246	0.680746	0.656894	0.753066	0.749468	0.679409	0.789573	0.890728	0.870166	0.845897	0.840758	0.872158	0.828638	0.820428	0.804429	0.770737	0.809717	0.844896
310	0.886059	0.861235	0.791984	0.779156	0.816241	0.72669	0.827045	0.700906	0.775194	0.801591	0.928072	0.886905	0.889902	0.891473	0.835674	0.901786	0.810286	0.826596	0.69802	0.833873	0.851818	0.802131	0.8471	0.896104	0.818341	0.709756	0.834818	0.812569	0.729213	0.882883	0.627538	0.700802	0.676007	0.670637	0.759199	0.743351	0.664632	0.802844	0.89404	0.895028	0.846841	0.834882	0.87452	0.837793	0.834926	0.792164	0.756912	0.797571	0.8511
315	0.868633	0.85855	0.795386	0.787428	0.813457	0.721159	0.825272	0.694864	0.782946	0.807558	0.925075	0.879464	0.895512	0.899225	0.837079	0.891071	0.809143	0.835106	0.707921	0.832022	0.864545	0.814307	0.866432	0.909091	0.814847	0.680488	0.824705	0.829575	0.766292	0.891892	0.625406	0.698396	0.681673	0.672927	0.76501	0.759309	0.689207	0.823697	0.885762	0.88674	0.849516	0.843223	0.872257	0.825822	0.829325	0.808518	0.77381	0.785425	0.868584
320	0.840483	0.86034	0.79514	0.787703	0.823666	0.723617	0.829071	0.682779	0.775194	0.784933	0.923077	0.892857	0.898317	0.887597	0.83427	0.903571	0.805714	0.829787	0.737624	0.83665	0.844545	0.805936	0.834798	0.922078	0.796507	0.670732	0.827835	0.83512	0.765169	0.855856	0.619193	0.7	0.692696	0.670637	0.766624	0.759574	0.693222	0.795261	0.899007	0.88674	0.845621	0.842654	0.872552	0.825587	0.834267	0.802726	0.753072	0.789474	0.857868
325	0.867292	0.853178	0.794976	0.793769	0.832947	0.722739	0.832616	0.697885	0.790698	0.799354	0.915085	0.910714	0.88359	0.903101	0.821629	0.878571	0.795429	0.815957	0.70297	0.83341	0.86	0.81583	0.864675	0.915584	0.80786	0.658537	0.824464	0.824769	0.737079	0.837838	0.621233	0.702139	0.684248	0.679569	0.767915	0.757713	0.69258	0.806635	0.90894	0.899171	0.844441	0.853839	0.866056	0.837793	0.81944	0.801363	0.767281	0.813765	0.85674
330	0.843164	0.865115	0.795877	0.791839	0.813921	0.720369	0.826792	0.682779	0.728682	0.796121	0.91009	0.897321	0.890603	0.922481	0.827247	0.880357	0.805714	0.83617	0.727723	0.826006	0.86	0.804414	0.862917	0.919913	0.825328	0.695122	0.820852	0.803697	0.748315	0.864865	0.632638	0.688235	0.675904	0.669721	0.790833	0.755585	0.689528	0.820853	0.887417	0.890884	0.845267	0.838863	0.873634	0.835446	0.824382	0.799659	0.766513	0.803644	0.85674
335	0.886059	0.86422	0.795509	0.795423	0.822274	0.714925	0.835148	0.712991	0.713178	0.81278	0.914086	0.891369	0.885694	0.887597	0.831461	0.889286	0.798857	0.820213	0.747525	0.828783	0.862727	0.798326	0.843585	0.883117	0.815721	0.685366	0.835781	0.812939	0.747191	0.837838	0.624478	0.692246	0.685897	0.671324	0.779212	0.757181	0.686315	0.812322	0.907285	0.892265	0.844677	0.837536	0.876784	0.838732	0.812191	0.794889	0.759601	0.809717	0.85956
340	0.876676	0.853477	0.794279	0.787428	0.813921	0.717296	0.832363	0.670695	0.775194	0.778966	0.917083	0.895833	0.888499	0.922481	0.848315	0.882143	0.796571	0.810638	0.732673	0.829708	0.865455	0.781583	0.83304	0.917749	0.812227	0.682927	0.809535	0.81183	0.746067	0.891892	0.634121	0.687968	0.691357	0.679111	0.77082	0.753989	0.699968	0.789573	0.915563	0.899171	0.844638	0.848152	0.867533	0.837793	0.81911	0.796934	0.769585	0.813765	0.864636
345	0.840483	0.857058	0.79223	0.791839	0.82181	0.713696	0.829577	0.682779	0.767442	0.801094	0.907093	0.90625	0.892707	0.883721	0.842697	0.891071	0.792	0.82766	0.757426	0.831559	0.854545	0.807458	0.827768	0.909091	0.818341	0.687805	0.821816	0.8122	0.740449	0.873874	0.636069	0.676203	0.695477	0.684608	0.774371	0.761436	0.69258	0.818009	0.885762	0.889503	0.8457	0.846825	0.865171	0.828638	0.810214	0.816014	0.788786	0.836032	0.879301
350	0.86059	0.85855	0.795754	0.791839	0.812065	0.717647	0.823753	0.706949	0.728682	0.792392	0.905095	0.89881	0.887798	0.899225	0.824438	0.883929	0.786286	0.810638	0.732673	0.826932	0.869091	0.816591	0.834798	0.906926	0.832314	0.680488	0.82013	0.825139	0.759551	0.873874	0.632731	0.685027	0.697641	0.695144	0.763396	0.76516	0.686476	0.804739	0.903974	0.899171	0.848257	0.841706	0.873044	0.830986	0.809226	0.817717	0.801459	0.805668	0.879301
355	0.855228	0.860042	0.793705	0.797629	0.806497	0.715101	0.824513	0.716012	0.790698	0.796121	0.91009	0.907738	0.899719	0.926357	0.838483	0.896429	0.802286	0.817021	0.727723	0.83341	0.866364	0.789193	0.831283	0.915584	0.829694	0.687805	0.82013	0.803697	0.753933	0.864865	0.624293	0.68877	0.703719	0.675676	0.765978	0.744681	0.701574	0.811374	0.927152	0.895028	0.844008	0.844739	0.867237	0.842019	0.829325	0.812606	0.792627	0.813765	0.870276
360	0.855228	0.858848	0.793951	0.806452	0.810209	0.716681	0.826285	0.706949	0.744186	0.804326	0.902098	0.904762	0.895512	0.934109	0.845506	0.8625	0.780571	0.828723	0.747525	0.848681	0.855455	0.789954	0.8471	0.904762	0.79476	0.656098	0.812425	0.797782	0.746067	0.81982	0.627167	0.695722	0.7065	0.692625	0.778567	0.754255	0.677803	0.808531	0.89404	0.885359	0.846605	0.844171	0.869993	0.837559	0.814168	0.802726	0.782642	0.809717	0.855612
365	0.855228	0.86601	0.79473	0.800386	0.814849	0.709833	0.8235	0.706949	0.705426	0.790651	0.913087	0.895833	0.893408	0.934109	0.830056	0.875	0.821714	0.823404	0.653465	0.840352	0.868182	0.787671	0.831283	0.922078	0.806114	0.682927	0.828076	0.824769	0.760674	0.846847	0.635049	0.683957	0.709282	0.692854	0.770497	0.745479	0.695631	0.814218	0.880795	0.885359	0.847234	0.839242	0.877473	0.826761	0.808896	0.81908	0.794547	0.825911	0.869148
370	0.864611	0.867801	0.79764	0.793218	0.817169	0.713784	0.816916	0.670695	0.736434	0.81278	0.903097	0.90625	0.893408	0.934109	0.831461	0.85	0.790857	0.834043	0.683168	0.828783	0.858182	0.770928	0.827768	0.915584	0.838428	0.704878	0.817722	0.814048	0.760674	0.855856	0.636903	0.67754	0.707325	0.680715	0.758231	0.758777	0.679248	0.792417	0.899007	0.879834	0.847864	0.84	0.874717	0.843897	0.819769	0.809881	0.808756	0.775304	0.873096
375	0.855228	0.860639	0.801164	0.800386	0.814849	0.710536	0.812864	0.694864	0.75969	0.788662	0.917083	0.900298	0.892707	0.922481	0.859551	0.869643	0.796571	0.82234	0.673267	0.83665	0.871818	0.798326	0.824253	0.900433	0.834061	0.663415	0.821575	0.827357	0.755056	0.837838	0.637738	0.676738	0.706191	0.686899	0.769206	0.771809	0.673145	0.787678	0.902318	0.899171	0.846526	0.847962	0.872749	0.837324	0.812521	0.819421	0.794163	0.809717	0.8511
380	0.883378	0.887198	0.798787	0.795975	0.816705	0.712291	0.822233	0.719033	0.775194	0.805818	0.907093	0.886905	0.882889	0.934109	0.824438	0.841071	0.809143	0.826596	0.688119	0.854234	0.87	0.763318	0.843585	0.915584	0.835808	0.668293	0.820612	0.818484	0.751685	0.882883	0.640334	0.690642	0.703719	0.689189	0.758554	0.757979	0.677321	0.812322	0.89404	0.91989	0.853883	0.851943	0.876685	0.84554	0.817792	0.813288	0.800307	0.811741	0.872532
385	0.875335	0.873471	0.798213	0.812517	0.82877	0.713345	0.833122	0.697885	0.705426	0.799602	0.896104	0.909226	0.884292	0.910853	0.84691	0.898214	0.787429	0.811702	0.658416	0.832948	0.876364	0.783866	0.820738	0.928571	0.827948	0.660976	0.817722	0.81146	0.746067	0.873874	0.635234	0.696791	0.699186	0.687815	0.768883	0.7375	0.678927	0.789573	0.892384	0.91989	0.850146	0.846825	0.876095	0.832629	0.822735	0.813969	0.795699	0.797571	0.875353
390	0.868633	0.882722	0.80018	0.79818	0.822274	0.717296	0.827551	0.691843	0.689922	0.811785	0.899101	0.904762	0.900421	0.930233	0.855337	0.867857	0.805714	0.815957	0.658416	0.835261	0.864545	0.796043	0.820738	0.915584	0.820961	0.663415	0.82013	0.818115	0.762921	0.837838	0.64089	0.685027	0.699598	0.692854	0.774048	0.768085	0.689046	0.81327	0.897351	0.912983	0.850657	0.858389	0.875209	0.842254	0.817133	0.813629	0.801843	0.809717	0.879301
395	0.873995	0.881826	0.808212	0.794596	0.82645	0.713169	0.823246	0.700906	0.75969	0.813526	0.902098	0.918155	0.898317	0.926357	0.830056	0.878571	0.805714	0.808511	0.69802	0.84683	0.869091	0.783866	0.85413	0.902597	0.822707	0.673171	0.810739	0.814787	0.768539	0.873874	0.638572	0.679679	0.704234	0.689647	0.771143	0.764096	0.679088	0.793365	0.918874	0.918508	0.854513	0.861422	0.877571	0.845305	0.818451	0.807836	0.792243	0.807692	0.886069
400	0.872654	0.889884	0.810057	0.807554	0.814849	0.715716	0.811091	0.694864	0.751938	0.82546	0.905095	0.904762	0.888499	0.903101	0.839888	0.8875	0.787429	0.802128	0.737624	0.838501	0.861818	0.795282	0.811951	0.906926	0.830568	0.663415	0.814592	0.8122	0.768539	0.900901	0.638108	0.686364	0.696817	0.684608	0.777598	0.753723	0.686958	0.803791	0.903974	0.912983	0.847431	0.873555	0.882492	0.838263	0.81318	0.799319	0.802227	0.850202	0.866328
405	0.883378	0.885706	0.808991	0.80397	0.799072	0.713696	0.809825	0.691843	0.775194	0.802337	0.909091	0.90625	0.892707	0.848837	0.849719	0.8875	0.802286	0.807447	0.717822	0.849607	0.852727	0.796804	0.813708	0.898268	0.836681	0.641463	0.823742	0.820702	0.777528	0.90991	0.632638	0.677273	0.703101	0.677279	0.784377	0.759043	0.6823	0.796209	0.900662	0.906077	0.853214	0.859716	0.875898	0.847418	0.825041	0.817036	0.800307	0.864372	0.886069
410	0.865952	0.883617	0.811983	0.799559	0.817169	0.710272	0.818688	0.685801	0.75969	0.805569	0.913087	0.910714	0.882188	0.926357	0.838483	0.882143	0.793143	0.796809	0.707921	0.844054	0.873636	0.803653	0.866432	0.902597	0.829694	0.653659	0.807609	0.805176	0.77191	0.855856	0.637274	0.695989	0.695065	0.694457	0.780181	0.76117	0.673145	0.797156	0.905629	0.91989	0.8505	0.866161	0.871961	0.84108	0.823723	0.806474	0.817972	0.809717	0.872532
415	0.869973	0.876455	0.81145	0.797905	0.820882	0.71115	0.809825	0.706949	0.751938	0.824217	0.915085	0.904762	0.894109	0.895349	0.831461	0.891071	0.789714	0.789362	0.722772	0.83665	0.867273	0.807458	0.866432	0.911255	0.834061	0.682927	0.816037	0.798521	0.762921	0.873874	0.636439	0.683155	0.70001	0.682089	0.771465	0.756383	0.685031	0.801896	0.884106	0.906077	0.846959	0.861801	0.873339	0.840376	0.821417	0.811244	0.798771	0.811741	0.891709
420	0.864611	0.88302	0.808745	0.796526	0.814849	0.717032	0.797924	0.697885	0.837209	0.809299	0.92008	0.912202	0.895512	0.899225	0.832865	0.891071	0.789714	0.826596	0.717822	0.855622	0.87	0.806697	0.862917	0.939394	0.833188	0.673171	0.818444	0.804067	0.78764	0.882883	0.627724	0.685829	0.704749	0.690334	0.789542	0.744681	0.677803	0.814218	0.903974	0.93232	0.851877	0.868057	0.870682	0.826761	0.809226	0.809881	0.808756	0.823887	0.87084
425	0.880697	0.885407	0.809688	0.807554	0.822738	0.720896	0.80628	0.688822	0.728682	0.811039	0.912088	0.903274	0.894109	0.94186	0.832865	0.891071	0.789714	0.808511	0.747525	0.84174	0.86	0.797565	0.84007	0.930736	0.833188	0.695122	0.81411	0.782625	0.776404	0.90991	0.637645	0.694118	0.699907	0.705909	0.781472	0.751596	0.677482	0.798104	0.899007	0.930939	0.854906	0.864455	0.879047	0.838028	0.808567	0.792164	0.796851	0.838057	0.887761
430	0.878016	0.883617	0.81272	0.802592	0.808817	0.715189	0.807293	0.697885	0.767442	0.829438	0.902098	0.889881	0.901122	0.899225	0.844101	0.885714	0.798857	0.838298	0.717822	0.835724	0.874545	0.816591	0.850615	0.926407	0.844541	0.656098	0.819167	0.778189	0.766292	0.882883	0.641354	0.682086	0.701453	0.696519	0.766624	0.749202	0.685352	0.798104	0.918874	0.89779	0.853883	0.871469	0.874323	0.842723	0.80659	0.802044	0.783026	0.803644	0.892273
435	0.857909	0.886899	0.800877	0.797905	0.812993	0.715364	0.801722	0.676737	0.79845	0.808553	0.908092	0.910714	0.903226	0.903101	0.865169	0.883929	0.792	0.838298	0.643564	0.834336	0.864545	0.807458	0.838313	0.898268	0.848035	0.665854	0.809054	0.791128	0.813483	0.90991	0.644784	0.686364	0.703204	0.694457	0.772111	0.755851	0.683264	0.800948	0.925497	0.90884	0.851011	0.858768	0.88013	0.846479	0.805272	0.810562	0.799155	0.813765	0.869148
440	0.896783	0.876455	0.801901	0.794596	0.815313	0.713433	0.805774	0.676737	0.775194	0.801094	0.906094	0.894345	0.899719	0.918605	0.837079	0.898214	0.803429	0.829787	0.707921	0.837575	0.869091	0.799087	0.834798	0.9329	0.848035	0.690244	0.81098	0.825139	0.794382	0.864865	0.642652	0.680214	0.700525	0.696519	0.771788	0.759574	0.691134	0.828436	0.899007	0.901934	0.853214	0.868057	0.871666	0.842488	0.796046	0.813969	0.8053	0.817814	0.881557
445	0.878016	0.888093	0.817761	0.802316	0.826914	0.722915	0.809572	0.712991	0.782946	0.815017	0.905095	0.909226	0.897616	0.914729	0.830056	0.9	0.802286	0.856383	0.727723	0.845442	0.880909	0.812785	0.862917	0.930736	0.847162	0.697561	0.811702	0.790018	0.780899	0.873874	0.636161	0.691444	0.697126	0.701557	0.776953	0.755585	0.681497	0.794313	0.912252	0.846685	0.852703	0.848531	0.875308	0.835446	0.792092	0.80954	0.794547	0.813765	0.868584
450	0.876676	0.891973	0.809032	0.793218	0.815777	0.720896	0.800456	0.703927	0.775194	0.80731	0.914086	0.903274	0.901122	0.918605	0.841292	0.875	0.829714	0.855319	0.737624	0.831559	0.87	0.797565	0.818981	0.902597	0.843668	0.678049	0.808572	0.80037	0.786517	0.873874	0.639128	0.696791	0.704646	0.691022	0.776307	0.763564	0.693864	0.801896	0.895695	0.882597	0.854198	0.850427	0.874619	0.843897	0.803295	0.810562	0.802611	0.779352	0.871968
455	0.869973	0.897642	0.814523	0.7866	0.835731	0.726602	0.810332	0.682779	0.790698	0.834908	0.9001	0.919643	0.893408	0.922481	0.835674	0.889286	0.821714	0.875532	0.70297	0.838038	0.904545	0.819635	0.845343	0.91342	0.879476	0.665854	0.820371	0.806285	0.795506	0.882883	0.637923	0.678877	0.700628	0.701328	0.773402	0.755053	0.689367	0.798104	0.917219	0.885359	0.856047	0.850237	0.869599	0.84554	0.815815	0.816695	0.799539	0.801619	0.857304
460	0.887399	0.894061	0.823949	0.80397	0.814849	0.743986	0.801975	0.731118	0.728682	0.853555	0.904096	0.912202	0.928471	0.930233	0.830056	0.891071	0.826286	0.860638	0.668317	0.834799	0.888182	0.886606	0.892794	0.930736	0.879476	0.670732	0.822538	0.822551	0.768539	0.855856	0.655355	0.695187	0.716596	0.71049	0.78825	0.758511	0.687279	0.795261	0.897351	0.879834	0.853922	0.849479	0.874028	0.848592	0.792751	0.800341	0.784562	0.813765	0.885505
465	0.896783	0.893166	0.817228	0.810312	0.816241	0.737665	0.81489	0.725076	0.751938	0.833913	0.906094	0.90625	0.915849	0.903101	0.852528	0.889286	0.824	0.856383	0.727723	0.819991	0.885455	0.848554	0.88225	0.906926	0.856769	0.65122	0.823983	0.813678	0.78427	0.882883	0.647844	0.686096	0.712888	0.70087	0.774371	0.747872	0.688082	0.807583	0.90894	0.866022	0.854827	0.842654	0.871273	0.838263	0.798353	0.810903	0.793011	0.803644	0.87084
470	0.880697	0.89048	0.817966	0.810036	0.811137	0.743547	0.815143	0.691843	0.790698	0.844853	0.913087	0.904762	0.917251	0.883721	0.869382	0.883929	0.827429	0.851064	0.70297	0.834799	0.893636	0.863014	0.905097	0.924242	0.855895	0.678049	0.816518	0.826248	0.777528	0.873874	0.651275	0.689037	0.721129	0.711177	0.762427	0.752128	0.695149	0.821801	0.917219	0.84116	0.858053	0.846635	0.871568	0.837793	0.802965	0.817036	0.798003	0.823887	0.865764
475	0.899464	0.890779	0.817474	0.814447	0.814849	0.741264	0.804761	0.700906	0.751938	0.813277	0.915085	0.895833	0.917251	0.864341	0.787921	0.880357	0.811429	0.853191	0.732673	0.843591	0.87	0.853881	0.892794	0.924242	0.848035	0.685366	0.804479	0.83475	0.78764	0.90991	0.657116	0.693048	0.713403	0.717132	0.774048	0.750798	0.685031	0.794313	0.884106	0.799724	0.854198	0.84436	0.874127	0.828169	0.807578	0.821806	0.808756	0.813765	0.84546
480	0.903485	0.886303	0.816736	0.809209	0.813457	0.736084	0.80704	0.664653	0.775194	0.825211	0.918082	0.891369	0.904628	0.903101	0.866573	0.896429	0.803429	0.820213	0.722772	0.847756	0.892727	0.85997	0.896309	0.935065	0.836681	0.653659	0.819648	0.832902	0.765169	0.891892	0.657209	0.684759	0.719893	0.722171	0.76501	0.759043	0.679088	0.806635	0.874172	0.79558	0.853962	0.843412	0.869698	0.837559	0.80626	0.817036	0.805684	0.815789	0.860688
485	0.906166	0.884811	0.812433	0.815826	0.814849	0.736699	0.821474	0.688822	0.75969	0.821482	0.912088	0.919643	0.911641	0.914729	0.86236	0.9	0.812571	0.82234	0.792079	0.842203	0.892727	0.847793	0.917399	0.935065	0.848908	0.685366	0.823742	0.815527	0.795506	0.882883	0.65656	0.696791	0.725147	0.712781	0.774048	0.764894	0.68487	0.800948	0.880795	0.796961	0.857385	0.845877	0.881409	0.844836	0.828666	0.825213	0.804531	0.803644	0.851664
490	0.900804	0.889287	0.817925	0.805624	0.815313	0.739333	0.809319	0.682779	0.72093	0.829189	0.914086	0.907738	0.913745	0.914729	0.853933	0.889286	0.809143	0.82766	0.737624	0.844516	0.874545	0.861492	0.901582	0.930736	0.861135	0.7	0.817963	0.824399	0.803371	0.90991	0.650997	0.683422	0.71433	0.713468	0.77082	0.755585	0.679891	0.792417	0.915563	0.792818	0.854867	0.845877	0.870387	0.834038	0.797364	0.820102	0.8053	0.811741	0.861252
495	0.899464	0.891376	0.819851	0.807554	0.823202	0.743459	0.810838	0.673716	0.744186	0.84187	0.923077	0.89881	0.906031	0.918605	0.855337	0.9	0.821714	0.842553	0.737624	0.84174	0.875455	0.860731	0.884007	0.930736	0.858515	0.678049	0.816277	0.824769	0.785393	0.891892	0.659991	0.688503	0.712373	0.710261	0.764364	0.766755	0.68744	0.806635	0.889073	0.820442	0.856204	0.843602	0.87639	0.842958	0.802965	0.821124	0.815284	0.836032	0.878173
500	0.911528	0.893166	0.817843	0.814447	0.811137	0.726514	0.817675	0.664653	0.775194	0.825709	0.917083	0.91369	0.912342	0.910853	0.860955	0.905357	0.824	0.847872	0.787129	0.855622	0.878182	0.846271	0.903339	0.922078	0.828821	0.665854	0.832892	0.840296	0.77191	0.900901	0.655726	0.680481	0.721953	0.716216	0.766624	0.758245	0.681336	0.783886	0.872517	0.814917	0.859037	0.849289	0.874028	0.829812	0.828995	0.811925	0.802611	0.813765	0.85392
505	0.904826	0.887198	0.817187	0.805073	0.822738	0.736787	0.823246	0.706949	0.751938	0.829687	0.924076	0.912202	0.899719	0.887597	0.858146	0.896429	0.824	0.823404	0.737624	0.835724	0.879091	0.835616	0.905097	0.950216	0.834061	0.685366	0.813388	0.817375	0.766292	0.855856	0.64599	0.699465	0.721438	0.713697	0.759199	0.762766	0.691616	0.81327	0.892384	0.801105	0.861988	0.856114	0.874717	0.8277	0.8257	0.822828	0.80722	0.815789	0.860688
510	0.882038	0.891077	0.81022	0.803695	0.808817	0.739596	0.812864	0.679758	0.728682	0.831676	0.927073	0.88244	0.903226	0.922481	0.876404	0.894643	0.798857	0.811702	0.737624	0.838038	0.879091	0.870624	0.901582	0.9329	0.827074	0.709756	0.830484	0.82329	0.791011	0.855856	0.64803	0.690642	0.708355	0.715529	0.767915	0.754787	0.685994	0.800948	0.897351	0.808011	0.854395	0.841706	0.876882	0.835446	0.789786	0.818739	0.798387	0.838057	0.851664
515	0.894102	0.882722	0.821736	0.814999	0.807889	0.737489	0.828058	0.688822	0.751938	0.831676	0.916084	0.89881	0.909537	0.895349	0.863764	0.880357	0.834286	0.811702	0.727723	0.84174	0.877273	0.847032	0.908612	0.926407	0.833188	0.665854	0.811221	0.817745	0.778652	0.936937	0.661011	0.702139	0.721026	0.701787	0.776307	0.75984	0.6876	0.804739	0.892384	0.820442	0.85526	0.849479	0.873044	0.826291	0.816145	0.817036	0.807604	0.850202	0.860124
520	0.91555	0.890779	0.81522	0.810587	0.810209	0.744513	0.824513	0.700906	0.736434	0.843859	0.927073	0.892857	0.908836	0.914729	0.841292	0.882143	0.832	0.834043	0.757426	0.834336	0.873636	0.862253	0.899824	0.91342	0.823581	0.67561	0.819648	0.822181	0.793258	0.873874	0.659991	0.679947	0.717008	0.708658	0.768238	0.753989	0.685834	0.807583	0.889073	0.794199	0.856991	0.847773	0.869304	0.838028	0.799341	0.815673	0.823349	0.805668	0.85956
525	0.912869	0.875261	0.818335	0.802316	0.813457	0.735996	0.822993	0.685801	0.744186	0.834162	0.912088	0.904762	0.903927	0.926357	0.88764	0.908929	0.805714	0.832979	0.757426	0.832485	0.891818	0.858447	0.889279	0.935065	0.848908	0.665854	0.821093	0.828835	0.748315	0.873874	0.657673	0.690374	0.718245	0.708658	0.76856	0.746543	0.685673	0.784834	0.875828	0.805249	0.859942	0.848531	0.871273	0.836854	0.826689	0.808177	0.81682	0.825911	0.873096
530	0.91689	0.890182	0.817802	0.806176	0.811601	0.740737	0.810079	0.664653	0.713178	0.832422	0.925075	0.915179	0.901823	0.903101	0.869382	0.889286	0.806857	0.848936	0.742574	0.848218	0.89	0.85312	0.899824	0.924242	0.845415	0.656098	0.811221	0.819963	0.777528	0.918919	0.654891	0.677807	0.721026	0.705909	0.775985	0.766223	0.689528	0.792417	0.890728	0.812155	0.855299	0.847014	0.86773	0.835211	0.797364	0.806133	0.805684	0.815789	0.844332
535	0.907507	0.889884	0.814318	0.799835	0.81949	0.749254	0.824006	0.697885	0.705426	0.836151	0.916084	0.904762	0.917251	0.872093	0.855337	0.857143	0.792	0.830851	0.762376	0.853309	0.889091	0.862253	0.906854	0.937229	0.842795	0.673171	0.818444	0.809242	0.785393	0.945946	0.649791	0.67246	0.708973	0.707284	0.773079	0.763032	0.677	0.783886	0.89404	0.839779	0.856204	0.846825	0.875701	0.845305	0.812191	0.815673	0.801843	0.84413	0.863508
540	0.912869	0.886899	0.815958	0.803695	0.828306	0.742318	0.827551	0.682779	0.751938	0.839135	0.923077	0.892857	0.901823	0.910853	0.866573	0.901786	0.803429	0.825532	0.717822	0.84174	0.889091	0.847032	0.899824	0.9329	0.846288	0.687805	0.813869	0.816266	0.749438	0.936937	0.658971	0.686898	0.715566	0.705451	0.7847	0.752128	0.678927	0.794313	0.889073	0.843923	0.85825	0.841706	0.872257	0.837559	0.811532	0.817376	0.802995	0.84413	0.84546
545	0.884718	0.883617	0.818376	0.814171	0.808817	0.738806	0.821727	0.70997	0.658915	0.826455	0.916084	0.900298	0.904628	0.887597	0.853933	0.907143	0.8	0.85	0.737624	0.838501	0.877273	0.829528	0.906854	0.926407	0.836681	0.670732	0.805442	0.829205	0.762921	0.90991	0.656745	0.683422	0.719996	0.710032	0.767915	0.750798	0.680373	0.785782	0.865894	0.827348	0.85947	0.844929	0.876882	0.828638	0.809226	0.801704	0.807988	0.823887	0.855612
550	0.899464	0.891376	0.824891	0.804246	0.824594	0.734328	0.827045	0.719033	0.713178	0.845848	0.915085	0.90625	0.909537	0.875969	0.886236	0.892857	0.809143	0.837234	0.762376	0.840814	0.883636	0.852359	0.896309	0.9329	0.844541	0.685366	0.818204	0.819224	0.766292	0.927928	0.659064	0.681016	0.712888	0.703161	0.768883	0.745745	0.682782	0.811374	0.887417	0.816298	0.857857	0.853649	0.877079	0.83169	0.815157	0.810903	0.812596	0.82996	0.86238
555	0.904826	0.889884	0.819974	0.799559	0.820882	0.742581	0.816662	0.712991	0.744186	0.834659	0.911089	0.904762	0.91094	0.906977	0.853933	0.891071	0.798857	0.842553	0.70297	0.847756	0.88	0.858447	0.910369	0.950216	0.844541	0.690244	0.822297	0.817006	0.762921	0.927928	0.652666	0.670588	0.722262	0.703848	0.765332	0.757713	0.694828	0.801896	0.880795	0.80663	0.860965	0.860664	0.877866	0.830986	0.809226	0.801363	0.810292	0.819838	0.858432
560	0.896783	0.898836	0.823416	0.795699	0.816241	0.747498	0.825272	0.685801	0.75969	0.824465	0.916084	0.910714	0.906031	0.914729	0.855337	0.876786	0.803429	0.83617	0.712871	0.835261	0.890909	0.826484	0.901582	0.917749	0.839301	0.682927	0.817722	0.822181	0.769663	0.945946	0.654613	0.685294	0.714845	0.713926	0.768238	0.749734	0.681979	0.812322	0.880795	0.834254	0.858407	0.855924	0.871666	0.84554	0.812521	0.818399	0.798003	0.817814	0.849408
565	0.928954	0.891077	0.819769	0.795699	0.825986	0.740474	0.827551	0.734139	0.728682	0.832422	0.921079	0.892857	0.917251	0.910853	0.842697	0.896429	0.827429	0.821277	0.752475	0.835261	0.873636	0.84551	0.910369	0.922078	0.848908	0.678049	0.818685	0.814787	0.737079	0.927928	0.661752	0.690374	0.711548	0.704077	0.769529	0.745479	0.68744	0.811374	0.885762	0.823204	0.865214	0.860664	0.87206	0.84108	0.81911	0.805792	0.801843	0.803644	0.853356
570	0.895442	0.893166	0.825916	0.819961	0.823666	0.740825	0.80628	0.712991	0.767442	0.83267	0.908092	0.883929	0.908836	0.891473	0.852528	0.885714	0.795429	0.825532	0.727723	0.838038	0.893636	0.855403	0.894552	0.919913	0.842795	0.685366	0.817722	0.816266	0.779775	0.945946	0.65007	0.668984	0.714639	0.721255	0.773079	0.749202	0.685673	0.799052	0.899007	0.802486	0.861397	0.858009	0.869107	0.832394	0.804942	0.815673	0.804147	0.840081	0.867456
575	0.906166	0.898836	0.82149	0.802592	0.825058	0.743108	0.820714	0.700906	0.728682	0.830681	0.912088	0.915179	0.902525	0.903101	0.856742	0.883929	0.813714	0.865957	0.772277	0.853309	0.884545	0.853881	0.906854	0.930736	0.849782	0.665854	0.804479	0.82329	0.760674	0.945946	0.652944	0.673797	0.713403	0.719652	0.774048	0.750798	0.691937	0.816114	0.889073	0.824586	0.863797	0.851185	0.876784	0.843662	0.806919	0.820443	0.81106	0.827935	0.851664
580	0.894102	0.886899	0.826899	0.810587	0.825986	0.747937	0.819195	0.688822	0.697674	0.848583	0.91009	0.901786	0.908836	0.914729	0.845506	0.873214	0.825143	0.85	0.727723	0.84683	0.895455	0.864536	0.910369	0.935065	0.873362	0.668293	0.813869	0.826987	0.770787	0.927928	0.652017	0.681016	0.709591	0.716903	0.784054	0.750798	0.680212	0.814218	0.892384	0.803867	0.860729	0.854028	0.872158	0.837089	0.813839	0.816354	0.81682	0.840081	0.852792
585	0.906166	0.897046	0.828907	0.807554	0.812993	0.748288	0.820461	0.667674	0.767442	0.828444	0.909091	0.900298	0.914446	0.914729	0.856742	0.871429	0.780571	0.844681	0.732673	0.833873	0.884545	0.856925	0.901582	0.930736	0.827948	0.692683	0.814592	0.830684	0.761798	0.954955	0.660918	0.691176	0.7133	0.711635	0.772434	0.752394	0.689688	0.793365	0.887417	0.814917	0.856834	0.855924	0.872946	0.84061	0.816474	0.809199	0.813364	0.84413	0.85956
590	0.887399	0.888093	0.820179	0.805349	0.822738	0.743459	0.814637	0.691843	0.728682	0.822725	0.925075	0.889881	0.898317	0.891473	0.879213	0.869643	0.809143	0.821277	0.737624	0.842203	0.873636	0.827245	0.903339	0.917749	0.831441	0.653659	0.813388	0.826987	0.765169	0.936937	0.658322	0.675936	0.715154	0.704306	0.757263	0.747074	0.685191	0.799052	0.88245	0.816298	0.858919	0.857251	0.872749	0.83216	0.802306	0.819761	0.804916	0.82996	0.85956
595	0.89008	0.88869	0.819892	0.805073	0.825058	0.738016	0.816156	0.688822	0.751938	0.825709	0.909091	0.907738	0.913043	0.922481	0.866573	0.896429	0.790857	0.842553	0.673267	0.838038	0.89	0.850076	0.896309	0.926407	0.826201	0.67561	0.809054	0.831423	0.759551	0.900901	0.658322	0.673262	0.714845	0.712322	0.772434	0.744415	0.692901	0.816114	0.869205	0.802486	0.858998	0.858009	0.873241	0.840376	0.815157	0.811925	0.822965	0.827935	0.860688
600	0.920912	0.893166	0.81899	0.813344	0.815313	0.737489	0.820714	0.703927	0.736434	0.830433	0.909091	0.880952	0.917952	0.906977	0.845506	0.8875	0.806857	0.841489	0.722772	0.844054	0.896364	0.856164	0.884007	0.922078	0.840175	0.678049	0.814351	0.809242	0.767416	0.918919	0.651553	0.674866	0.71196	0.703619	0.773402	0.744681	0.673145	0.821801	0.913907	0.810773	0.861988	0.851185	0.871076	0.825352	0.819769	0.814651	0.798003	0.831984	0.860124
605	0.904826	0.884512	0.826572	0.812242	0.817633	0.726866	0.8235	0.700906	0.75969	0.8364	0.915085	0.885417	0.915147	0.895349	0.889045	0.883929	0.816	0.834043	0.762376	0.844516	0.873636	0.827245	0.901582	0.917749	0.844541	0.670732	0.803275	0.816266	0.761798	0.927928	0.657673	0.676471	0.707531	0.708887	0.781795	0.745213	0.68487	0.809479	0.895695	0.808011	0.863325	0.85763	0.877768	0.825587	0.816804	0.810221	0.810292	0.821862	0.872532
610	0.891421	0.890779	0.823703	0.806452	0.810673	0.752151	0.817675	0.706949	0.751938	0.830681	0.913087	0.89881	0.906031	0.883721	0.876404	0.894643	0.837714	0.846809	0.717822	0.835724	0.887273	0.85312	0.901582	0.900433	0.851528	0.673171	0.809776	0.832532	0.767416	0.90991	0.656745	0.683155	0.709179	0.708887	0.771143	0.755851	0.682782	0.819905	0.877483	0.80663	0.860925	0.860284	0.869895	0.840845	0.821746	0.811244	0.808372	0.836032	0.85956
615	0.908847	0.885407	0.822351	0.809484	0.825522	0.751361	0.817422	0.722054	0.736434	0.826703	0.909091	0.877976	0.906031	0.903101	0.859551	0.889286	0.8	0.858511	0.683168	0.825544	0.885455	0.85312	0.903339	0.91342	0.841048	0.685366	0.812425	0.816266	0.761798	0.900901	0.659805	0.664706	0.710518	0.711635	0.77082	0.751862	0.692419	0.819905	0.902318	0.796961	0.86002	0.851754	0.868812	0.84554	0.809885	0.812266	0.799155	0.827935	0.863508
620	0.894102	0.883617	0.824277	0.793769	0.816241	0.74144	0.832869	0.703927	0.728682	0.842616	0.913087	0.894345	0.911641	0.918605	0.879213	0.8875	0.818286	0.828723	0.767327	0.817214	0.89	0.847793	0.917399	0.915584	0.849782	0.65122	0.818204	0.831793	0.77191	0.900901	0.657765	0.666043	0.712063	0.721484	0.757908	0.743351	0.68487	0.775355	0.887417	0.819061	0.861397	0.870711	0.869107	0.835446	0.8257	0.829642	0.804916	0.823887	0.861816
625	0.894102	0.90182	0.820507	0.791563	0.823202	0.741264	0.821727	0.694864	0.813953	0.831924	0.914086	0.883929	0.908836	0.903101	0.870787	0.898214	0.837714	0.855319	0.70297	0.832022	0.892727	0.853881	0.903339	0.909091	0.842795	0.660976	0.812906	0.83586	0.775281	0.918919	0.65554	0.666043	0.719481	0.706367	0.76275	0.754787	0.678606	0.816114	0.884106	0.812155	0.86242	0.856493	0.873634	0.841549	0.824712	0.816695	0.8053	0.819838	0.86238
630	0.887399	0.90182	0.824523	0.795423	0.834803	0.742142	0.826285	0.691843	0.744186	0.8272	0.916084	0.886905	0.908836	0.903101	0.853933	0.9	0.814857	0.851064	0.727723	0.832948	0.881818	0.860731	0.896309	0.924242	0.847162	0.663415	0.82013	0.845102	0.782022	0.927928	0.655447	0.665775	0.706913	0.71759	0.765332	0.758511	0.691295	0.806635	0.892384	0.860497	0.863994	0.856114	0.869403	0.831455	0.820099	0.809881	0.81874	0.834008	0.849972
635	0.907507	0.879737	0.8169	0.810863	0.830626	0.744337	0.833122	0.691843	0.79845	0.834411	0.913087	0.891369	0.902525	0.922481	0.869382	0.892857	0.797714	0.818085	0.727723	0.830171	0.899091	0.832572	0.920914	0.939394	0.849782	0.665854	0.803516	0.824399	0.785393	0.927928	0.652944	0.672727	0.715772	0.704764	0.759522	0.751862	0.685512	0.818957	0.880795	0.809392	0.863443	0.853649	0.869107	0.840141	0.832619	0.80954	0.820276	0.803644	0.846024
640	0.899464	0.884811	0.819195	0.807279	0.830162	0.750219	0.821727	0.712991	0.775194	0.827449	0.906094	0.895833	0.907433	0.891473	0.838483	0.860714	0.828571	0.834043	0.722772	0.838501	0.893636	0.869102	0.884007	0.911255	0.841921	0.643902	0.800626	0.822551	0.751685	0.927928	0.658229	0.667112	0.713506	0.701099	0.778567	0.742021	0.675554	0.78673	0.88245	0.810773	0.857817	0.859336	0.867434	0.833568	0.808567	0.801363	0.804147	0.823887	0.867456
645	0.908847	0.879141	0.821449	0.80204	0.820882	0.7482	0.822993	0.676737	0.790698	0.823968	0.915085	0.90625	0.903927	0.883721	0.828652	0.869643	0.803429	0.824468	0.70297	0.83341	0.888182	0.850076	0.908612	0.917749	0.849782	0.685366	0.808091	0.83586	0.746067	0.873874	0.656653	0.668182	0.717214	0.7082	0.760168	0.745479	0.683746	0.783886	0.899007	0.802486	0.861752	0.858199	0.876095	0.843662	0.828336	0.806814	0.822197	0.813765	0.85674
650	0.891421	0.889287	0.816654	0.8059	0.82645	0.747234	0.829071	0.697885	0.852713	0.837892	0.915085	0.910714	0.899719	0.891473	0.852528	0.891071	0.816	0.854255	0.707921	0.837112	0.882727	0.857686	0.915641	0.919913	0.861135	0.682927	0.803997	0.825878	0.74382	0.900901	0.653871	0.683155	0.719275	0.711864	0.775339	0.746011	0.693864	0.807583	0.895695	0.823204	0.860532	0.855924	0.879244	0.844366	0.820428	0.805792	0.810676	0.815789	0.857868
655	0.911528	0.88302	0.818539	0.789909	0.832947	0.7482	0.83059	0.697885	0.79845	0.82173	0.9001	0.877976	0.906732	0.895349	0.851124	0.882143	0.813714	0.834043	0.693069	0.825544	0.886364	0.856925	0.891037	0.917749	0.836681	0.673171	0.806164	0.821811	0.757303	0.954955	0.65452	0.680749	0.715772	0.713926	0.776307	0.744415	0.694989	0.789573	0.892384	0.802486	0.863443	0.856493	0.868812	0.847183	0.829654	0.814991	0.8053	0.827935	0.851664
660	0.902145	0.894061	0.822842	0.802316	0.81949	0.752327	0.815396	0.70997	0.767442	0.825211	0.912088	0.894345	0.90533	0.868217	0.848315	0.873214	0.822857	0.837234	0.69802	0.825081	0.888182	0.859209	0.892794	0.941558	0.841048	0.673171	0.804479	0.844362	0.786517	0.882883	0.657765	0.66738	0.715257	0.704993	0.767915	0.739362	0.685031	0.818009	0.899007	0.813536	0.860768	0.861991	0.875012	0.84108	0.840198	0.805792	0.806452	0.815789	0.873096
665	0.902145	0.890779	0.823047	0.818583	0.823666	0.7482	0.819448	0.691843	0.72093	0.828195	0.906094	0.891369	0.914446	0.910853	0.855337	0.8625	0.812571	0.842553	0.688119	0.82832	0.877273	0.862253	0.920914	0.91342	0.851528	0.673171	0.811702	0.832902	0.751685	0.918919	0.655447	0.664706	0.713815	0.725836	0.777921	0.737766	0.683585	0.802844	0.884106	0.80663	0.869227	0.854787	0.876882	0.843662	0.821746	0.812606	0.798771	0.777328	0.880993
670	0.912869	0.88869	0.821285	0.808933	0.833875	0.746708	0.824766	0.691843	0.75969	0.824714	0.911089	0.883929	0.906732	0.906977	0.872191	0.873214	0.810286	0.830851	0.712871	0.838501	0.893636	0.84551	0.899824	0.924242	0.844541	0.687805	0.813388	0.82329	0.753933	0.918919	0.65452	0.676738	0.718863	0.707284	0.775016	0.745479	0.683585	0.836019	0.899007	0.794199	0.865096	0.865972	0.877177	0.84108	0.828007	0.813288	0.8149	0.825911	0.883249
675	0.896783	0.88302	0.832719	0.804246	0.806961	0.738806	0.827298	0.685801	0.744186	0.825709	0.912088	0.886905	0.90533	0.899225	0.872191	0.891071	0.805714	0.846809	0.717822	0.849607	0.89	0.857686	0.917399	0.919913	0.846288	0.67561	0.813629	0.832902	0.777528	0.891892	0.658136	0.687166	0.714742	0.721255	0.760491	0.745745	0.684067	0.804739	0.890728	0.799724	0.861279	0.867299	0.874717	0.832864	0.8257	0.805792	0.809908	0.797571	0.871404
680	0.919571	0.886899	0.826244	0.809209	0.82181	0.748639	0.826792	0.679758	0.782946	0.831924	0.907093	0.894345	0.898317	0.883721	0.859551	0.875	0.798857	0.824468	0.722772	0.852383	0.890909	0.855403	0.885764	0.9329	0.839301	0.643902	0.805201	0.819593	0.749438	0.864865	0.663792	0.669786	0.710621	0.724462	0.782763	0.734043	0.69274	0.788626	0.890728	0.809392	0.866591	0.868436	0.878358	0.853521	0.83855	0.812606	0.80722	0.799595	0.882685
685	0.91555	0.889585	0.823375	0.802592	0.810673	0.746971	0.830843	0.725076	0.744186	0.820487	0.905095	0.89881	0.913745	0.891473	0.860955	0.883929	0.803429	0.854255	0.80198	0.833873	0.899091	0.855403	0.913884	0.911255	0.843668	0.660976	0.814592	0.821072	0.758427	0.918919	0.651739	0.663636	0.719996	0.710261	0.777921	0.742021	0.685994	0.803791	0.877483	0.78453	0.863719	0.861611	0.875209	0.839437	0.837232	0.800681	0.812212	0.813765	0.875917
690	0.908847	0.883617	0.825219	0.80011	0.833411	0.752063	0.839453	0.691843	0.751938	0.829189	0.914086	0.901786	0.901823	0.903101	0.873596	0.882143	0.789714	0.825532	0.836634	0.830171	0.900909	0.850837	0.910369	0.930736	0.830568	0.685366	0.811943	0.821072	0.753933	0.882883	0.660083	0.681818	0.710209	0.707055	0.770497	0.746809	0.689046	0.800948	0.877483	0.809392	0.867653	0.864076	0.882689	0.847418	0.835255	0.801704	0.798003	0.82996	0.887197
695	0.920912	0.891973	0.823293	0.802316	0.831555	0.751624	0.8392	0.694864	0.744186	0.824714	0.916084	0.883929	0.899018	0.918605	0.865169	0.9	0.821714	0.847872	0.727723	0.843591	0.883636	0.853881	0.903339	0.943723	0.843668	0.67561	0.809535	0.829575	0.75618	0.864865	0.657858	0.66631	0.717008	0.707742	0.766624	0.744149	0.690331	0.805687	0.903974	0.81768	0.868007	0.867488	0.873044	0.844836	0.843822	0.810903	0.81682	0.82996	0.871404
700	0.903485	0.888988	0.821367	0.803695	0.828306	0.748903	0.829324	0.694864	0.767442	0.825709	0.91009	0.863095	0.899719	0.918605	0.870787	0.914286	0.814857	0.83617	0.836634	0.85516	0.900909	0.86758	0.905097	0.906926	0.849782	0.685366	0.810739	0.815896	0.732584	0.864865	0.656189	0.672193	0.718451	0.707055	0.769852	0.736702	0.686797	0.792417	0.913907	0.838398	0.86423	0.863697	0.873044	0.846244	0.835914	0.813629	0.804531	0.803644	0.882685
705	0.912869	0.877052	0.815917	0.801765	0.830626	0.741615	0.834895	0.716012	0.751938	0.826455	0.904096	0.872024	0.898317	0.910853	0.856742	0.905357	0.818286	0.823404	0.80198	0.851458	0.908182	0.869102	0.906854	0.91342	0.844541	0.663415	0.810017	0.832532	0.762921	0.837838	0.657116	0.672193	0.72082	0.70568	0.766301	0.741755	0.684549	0.793365	0.899007	0.80663	0.860296	0.872986	0.874422	0.847183	0.828336	0.805451	0.797235	0.836032	0.871968
710	0.912869	0.888093	0.823006	0.800937	0.81949	0.744249	0.828311	0.697885	0.790698	0.835405	0.905095	0.880952	0.901122	0.922481	0.863764	0.903571	0.814857	0.879787	0.80198	0.838501	0.897273	0.862253	0.906854	0.928571	0.820961	0.695122	0.812906	0.802957	0.764045	0.90991	0.662494	0.667647	0.717214	0.712552	0.77889	0.739096	0.694025	0.809479	0.917219	0.866022	0.862302	0.861043	0.874815	0.849061	0.833608	0.812266	0.78149	0.84413	0.878173
715	0.899464	0.880931	0.819195	0.814723	0.810673	0.751273	0.831603	0.670695	0.75969	0.843859	0.91009	0.888393	0.901122	0.879845	0.866573	0.907143	0.836571	0.837234	0.821782	0.845442	0.886364	0.88204	0.906854	0.917749	0.846288	0.646341	0.813629	0.843993	0.755056	0.90991	0.652295	0.68369	0.714948	0.706138	0.779212	0.743085	0.691295	0.817062	0.902318	0.84116	0.863601	0.867299	0.870288	0.854695	0.824382	0.818399	0.793011	0.852227	0.887761
720	0.91689	0.886601	0.833661	0.801213	0.829698	0.750571	0.834895	0.697885	0.79845	0.838389	0.913087	0.901786	0.902525	0.883721	0.863764	0.905357	0.794286	0.87766	0.821782	0.857936	0.881818	0.865297	0.894552	0.911255	0.863755	0.714634	0.82013	0.833272	0.755056	0.882883	0.661196	0.682353	0.715463	0.720797	0.772111	0.736702	0.683585	0.812322	0.900662	0.861878	0.866905	0.87545	0.873438	0.848357	0.828995	0.812606	0.817588	0.819838	0.886069
725	0.907507	0.877947	0.824687	0.797353	0.817633	0.744776	0.819448	0.694864	0.775194	0.829438	0.905095	0.892857	0.894811	0.887597	0.855337	0.908929	0.826286	0.848936	0.826733	0.837112	0.898182	0.856925	0.876977	0.928571	0.848908	0.673171	0.811462	0.83475	0.78764	0.891892	0.660732	0.677005	0.716493	0.711635	0.777598	0.741223	0.687761	0.801896	0.903974	0.834254	0.861083	0.865403	0.878358	0.85493	0.850082	0.810221	0.808372	0.836032	0.883813
730	0.910188	0.883617	0.834932	0.803695	0.829234	0.747761	0.822487	0.719033	0.790698	0.831676	0.903097	0.897321	0.908135	0.906977	0.841292	0.908929	0.768	0.847872	0.841584	0.844516	0.905455	0.854642	0.919156	0.919913	0.808734	0.7	0.816277	0.816266	0.764045	0.882883	0.654798	0.662834	0.7133	0.713468	0.78244	0.747074	0.684388	0.806635	0.889073	0.803867	0.86545	0.867488	0.877276	0.841549	0.83196	0.807496	0.789555	0.834008	0.86238
735	0.914209	0.881528	0.824154	0.788255	0.820418	0.749781	0.832109	0.691843	0.75969	0.832173	0.922078	0.877976	0.900421	0.895349	0.851124	0.8875	0.816	0.846809	0.821782	0.838038	0.900909	0.85997	0.903339	0.9329	0.827948	0.668293	0.810498	0.827726	0.766292	0.891892	0.657673	0.669786	0.716596	0.705222	0.777921	0.731915	0.688564	0.805687	0.88245	0.819061	0.86541	0.861232	0.877276	0.85493	0.843163	0.805451	0.804147	0.813765	0.881557
740	0.895442	0.891376	0.823867	0.808106	0.82645	0.742845	0.835908	0.664653	0.782946	0.833913	0.911089	0.895833	0.908135	0.887597	0.84691	0.905357	0.816	0.847872	0.846535	0.84174	0.890909	0.857686	0.933216	0.919913	0.834061	0.7	0.819408	0.830314	0.750562	0.846847	0.657858	0.655882	0.714742	0.726294	0.78244	0.743085	0.677642	0.8	0.895695	0.825967	0.865686	0.854787	0.882	0.848357	0.830972	0.8	0.796083	0.838057	0.881557
745	0.908847	0.887198	0.824523	0.812242	0.825058	0.749605	0.829324	0.706949	0.767442	0.836151	0.916084	0.877976	0.900421	0.914729	0.872191	0.869643	0.806857	0.845745	0.811881	0.848218	0.887273	0.868341	0.912127	0.926407	0.852402	0.687805	0.813388	0.834381	0.764045	0.918919	0.654984	0.672727	0.719069	0.711406	0.773402	0.743883	0.686315	0.810427	0.875828	0.825967	0.868479	0.855924	0.871273	0.85446	0.828336	0.808177	0.794163	0.827935	0.869712
750	0.919571	0.889884	0.827063	0.806176	0.81949	0.742493	0.823753	0.703927	0.775194	0.828692	0.919081	0.894345	0.900421	0.910853	0.86236	0.901786	0.801143	0.837234	0.80198	0.837575	0.894545	0.849315	0.892794	0.928571	0.835808	0.67561	0.817963	0.824399	0.765169	0.90991	0.657302	0.669519	0.712063	0.704993	0.781472	0.747074	0.687761	0.808531	0.907285	0.828729	0.862066	0.86237	0.88072	0.844131	0.844481	0.806474	0.801075	0.834008	0.885505
755	0.898123	0.893763	0.825711	0.794872	0.817633	0.746971	0.841732	0.712991	0.775194	0.82372	0.92008	0.897321	0.901122	0.883721	0.867978	0.864286	0.834286	0.832979	0.787129	0.850995	0.91	0.855403	0.924429	0.919913	0.842795	0.7	0.814833	0.83549	0.757303	0.936937	0.660362	0.670588	0.712785	0.701099	0.764364	0.75	0.684709	0.818957	0.889073	0.832873	0.863719	0.867109	0.865072	0.851174	0.836903	0.809199	0.81298	0.827935	0.882685
760	0.914209	0.885109	0.832883	0.80204	0.814849	0.740737	0.815143	0.706949	0.782946	0.834411	0.916084	0.894345	0.909537	0.926357	0.870787	0.876786	0.8	0.826596	0.777228	0.833873	0.9	0.870624	0.892794	0.9329	0.836681	0.712195	0.812906	0.832163	0.759551	0.891892	0.658971	0.670053	0.707222	0.709803	0.772111	0.731649	0.684388	0.785782	0.905629	0.820442	0.862066	0.874313	0.876292	0.839906	0.830643	0.813629	0.802227	0.842105	0.870276
765	0.896783	0.885706	0.824277	0.797905	0.823202	0.752766	0.820714	0.685801	0.813953	0.832919	0.904096	0.910714	0.906031	0.891473	0.863764	0.869643	0.797714	0.838298	0.821782	0.858399	0.909091	0.868341	0.903339	0.926407	0.848908	0.673171	0.807609	0.836599	0.74382	0.873874	0.660083	0.662834	0.715154	0.702474	0.778567	0.740957	0.683585	0.787678	0.900662	0.788674	0.867653	0.859716	0.875209	0.842723	0.83229	0.812606	0.81106	0.834008	0.87366
770	0.883378	0.889585	0.827309	0.791012	0.814385	0.741528	0.8392	0.703927	0.806202	0.827698	0.914086	0.880952	0.913043	0.906977	0.859551	0.876786	0.802286	0.835106	0.79703	0.844054	0.889091	0.836377	0.887522	0.906926	0.852402	0.685366	0.816277	0.844362	0.747191	0.90991	0.653315	0.670856	0.712785	0.703619	0.781149	0.73883	0.681336	0.8	0.907285	0.812155	0.864505	0.864645	0.877276	0.841315	0.848435	0.817376	0.819892	0.838057	0.878737
775	0.892761	0.89436	0.818867	0.799559	0.812529	0.745303	0.827298	0.694864	0.736434	0.830433	0.905095	0.894345	0.908135	0.922481	0.867978	0.8875	0.805714	0.861702	0.772277	0.849144	0.888182	0.852359	0.913884	0.898268	0.835808	0.656098	0.795329	0.832163	0.783146	0.90991	0.65656	0.676738	0.716699	0.703619	0.7847	0.750532	0.686958	0.792417	0.899007	0.859116	0.866237	0.861611	0.879638	0.853991	0.842834	0.802044	0.80914	0.827935	0.880993
780	0.886059	0.892271	0.825342	0.801765	0.820882	0.755048	0.832109	0.697885	0.75969	0.826206	0.904096	0.91369	0.899018	0.926357	0.855337	0.9	0.804571	0.853191	0.836634	0.896344	0.892727	0.850076	0.901582	0.950216	0.835808	0.687805	0.814833	0.816636	0.77191	0.882883	0.657765	0.667914	0.71196	0.700183	0.786959	0.737234	0.693383	0.805687	0.892384	0.824586	0.86962	0.872227	0.878752	0.842488	0.843493	0.812266	0.806452	0.799595	0.880993
785	0.906166	0.895255	0.824891	0.805073	0.825986	0.752502	0.845784	0.725076	0.751938	0.835654	0.908092	0.883929	0.901823	0.922481	0.842697	0.873214	0.803429	0.834043	0.80198	0.906062	0.89	0.851598	0.903339	0.917749	0.841048	0.663415	0.829762	0.828835	0.748315	0.936937	0.651739	0.670588	0.713094	0.710948	0.781149	0.743085	0.685352	0.801896	0.905629	0.820442	0.868125	0.87564	0.877571	0.830282	0.841516	0.802385	0.799539	0.799595	0.882685
790	0.906166	0.880931	0.825547	0.806727	0.822738	0.756014	0.839706	0.670695	0.744186	0.834162	0.908092	0.895833	0.906732	0.903101	0.842697	0.889286	0.822857	0.865957	0.811881	0.894956	0.885455	0.852359	0.924429	0.922078	0.839301	0.682927	0.817963	0.839556	0.792135	0.945946	0.65656	0.669519	0.712166	0.704077	0.777276	0.744681	0.687922	0.782938	0.903974	0.875691	0.869227	0.872417	0.881508	0.852347	0.852389	0.805792	0.809908	0.801619	0.882685
795	0.900804	0.889585	0.824523	0.811966	0.813457	0.755751	0.839959	0.664653	0.782946	0.837394	0.913087	0.891369	0.919355	0.879845	0.863764	0.894643	0.802286	0.82766	0.79703	0.890329	0.898182	0.852359	0.905097	0.919913	0.840175	0.682927	0.814592	0.82403	0.744944	0.900901	0.66166	0.678075	0.71876	0.718965	0.778244	0.742553	0.695471	0.804739	0.892384	0.843923	0.867259	0.87128	0.875111	0.840141	0.832619	0.808859	0.796851	0.823887	0.877045
800	0.892761	0.889884	0.823703	0.80011	0.83109	0.755048	0.83059	0.700906	0.75969	0.847091	0.907093	0.894345	0.908836	0.891473	0.863764	0.889286	0.808	0.835106	0.777228	0.898195	0.894545	0.870624	0.919156	0.935065	0.861135	0.702439	0.814592	0.817745	0.762921	0.927928	0.646175	0.665508	0.715154	0.712322	0.780826	0.750266	0.693704	0.811374	0.903974	0.849448	0.863719	0.873175	0.879539	0.853286	0.835914	0.802726	0.801075	0.831984	0.875353
805	0.912869	0.888988	0.831571	0.792942	0.828306	0.752327	0.849582	0.673716	0.775194	0.827449	0.913087	0.91369	0.908836	0.891473	0.859551	0.875	0.835429	0.856383	0.826733	0.889866	0.899091	0.857686	0.917399	0.937229	0.843668	0.72439	0.823501	0.841035	0.767416	0.927928	0.660083	0.67754	0.723189	0.714384	0.781472	0.757181	0.681658	0.797156	0.905629	0.878453	0.868164	0.877915	0.87639	0.845775	0.843493	0.792845	0.804916	0.815789	0.880993
810	0.894102	0.874664	0.827022	0.817204	0.820418	0.753468	0.841479	0.661631	0.790698	0.828692	0.911089	0.901786	0.900421	0.899225	0.855337	0.885714	0.824	0.841489	0.816832	0.91254	0.893636	0.859209	0.920914	0.924242	0.856769	0.687805	0.821575	0.822181	0.759551	0.891892	0.65554	0.665775	0.719069	0.721484	0.785023	0.737234	0.689367	0.815166	0.890728	0.861878	0.869069	0.868626	0.875603	0.839202	0.829325	0.798296	0.800307	0.836032	0.884377
815	0.919571	0.89048	0.829317	0.804246	0.819026	0.744688	0.836921	0.700906	0.75969	0.831924	0.908092	0.904762	0.903927	0.891473	0.860955	0.892857	0.835429	0.847872	0.777228	0.906062	0.896364	0.861492	0.905097	0.924242	0.858515	0.685366	0.814833	0.815896	0.768539	0.873874	0.653129	0.670856	0.723292	0.735227	0.776953	0.736968	0.689046	0.794313	0.902318	0.832873	0.864348	0.874313	0.878457	0.839671	0.836244	0.806814	0.803379	0.838057	0.883249
820	0.896783	0.893763	0.823416	0.816377	0.829234	0.754083	0.841226	0.676737	0.75969	0.838637	0.912088	0.889881	0.896914	0.891473	0.856742	0.901786	0.832	0.828723	0.821782	0.90236	0.905455	0.856925	0.929701	0.926407	0.847162	0.67561	0.814351	0.852126	0.769663	0.90991	0.662587	0.679679	0.714124	0.729501	0.788896	0.734043	0.681658	0.809479	0.880795	0.814917	0.864151	0.877725	0.879047	0.848122	0.835914	0.804429	0.807988	0.815789	0.883813
825	0.903485	0.887496	0.822597	0.801489	0.814849	0.747322	0.836161	0.703927	0.744186	0.825709	0.903097	0.91369	0.903226	0.891473	0.84691	0.880357	0.824	0.834043	0.772277	0.896344	0.9	0.860731	0.927944	0.928571	0.847162	0.65122	0.819648	0.815527	0.798876	0.918919	0.653037	0.673797	0.720099	0.728355	0.778244	0.743883	0.696595	0.807583	0.89404	0.809392	0.868912	0.875071	0.876489	0.842488	0.838221	0.810221	0.799155	0.819838	0.881557
830	0.924933	0.881528	0.823252	0.812517	0.818561	0.755224	0.838693	0.691843	0.744186	0.840875	0.9001	0.910714	0.91094	0.914729	0.859551	0.883929	0.844571	0.847872	0.821782	0.900046	0.921818	0.866058	0.906854	0.902597	0.869869	0.690244	0.824223	0.822181	0.77191	0.864865	0.657858	0.679679	0.712269	0.715071	0.780504	0.740691	0.681818	0.806635	0.905629	0.864641	0.86844	0.870521	0.875012	0.85493	0.833278	0.816354	0.807988	0.831984	0.873096
835	0.904826	0.878842	0.822228	0.814447	0.82181	0.75259	0.834895	0.685801	0.79845	0.831676	0.92008	0.89881	0.901122	0.903101	0.869382	0.8875	0.810286	0.867021	0.831683	0.895419	0.894545	0.85997	0.915641	0.922078	0.863755	0.685366	0.810017	0.842144	0.783146	0.90991	0.656745	0.671925	0.715257	0.718278	0.782117	0.736968	0.685191	0.802844	0.892384	0.861878	0.865764	0.873555	0.878949	0.852582	0.841845	0.806474	0.795315	0.82996	0.883813
840	0.900804	0.88302	0.825957	0.80397	0.824594	0.748727	0.840466	0.673716	0.790698	0.838389	0.911089	0.895833	0.908836	0.918605	0.855337	0.883929	0.802286	0.851064	0.767327	0.910227	0.884545	0.854642	0.913884	0.930736	0.832314	0.690244	0.818204	0.838447	0.786517	0.891892	0.645063	0.673529	0.717111	0.728126	0.789219	0.749202	0.679088	0.804739	0.887417	0.845304	0.865882	0.869384	0.879343	0.842019	0.83196	0.796593	0.8053	0.825911	0.884377
845	0.903485	0.888988	0.822883	0.806727	0.82181	0.749605	0.828311	0.667674	0.782946	0.830681	0.908092	0.89881	0.910238	0.922481	0.84691	0.869643	0.802286	0.840426	0.816832	0.905599	0.902727	0.86758	0.906854	0.919913	0.835808	0.707317	0.820852	0.841405	0.792135	0.90991	0.651646	0.671658	0.713403	0.725607	0.78825	0.743351	0.681658	0.800948	0.907285	0.799724	0.864899	0.88	0.881212	0.834507	0.836573	0.813969	0.790707	0.821862	0.877609
850	0.908847	0.879141	0.822474	0.805624	0.838051	0.749078	0.842239	0.743202	0.767442	0.827698	0.912088	0.879464	0.896213	0.903101	0.866573	0.8875	0.801143	0.858511	0.821782	0.900972	0.877273	0.866058	0.903339	0.917749	0.830568	0.695122	0.805442	0.82329	0.783146	0.873874	0.652944	0.673797	0.717729	0.721713	0.775662	0.743617	0.686315	0.807583	0.899007	0.875691	0.865371	0.87981	0.873241	0.832864	0.837891	0.809881	0.804531	0.825911	0.887761
855	0.892761	0.88302	0.821285	0.802592	0.810209	0.749868	0.828817	0.73716	0.775194	0.82546	0.914086	0.89881	0.907433	0.903101	0.849719	0.901786	0.814857	0.838298	0.826733	0.899121	0.896364	0.850837	0.896309	0.922078	0.865502	0.680488	0.816277	0.828835	0.78427	0.873874	0.649513	0.665775	0.717523	0.726752	0.779858	0.755053	0.694828	0.818009	0.900662	0.868785	0.864584	0.866351	0.877079	0.846714	0.842175	0.812606	0.808756	0.821862	0.891145
860	0.904826	0.881826	0.824031	0.806176	0.822274	0.754258	0.842745	0.719033	0.72093	0.81999	0.919081	0.885417	0.904628	0.937984	0.852528	0.873214	0.821714	0.854255	0.871287	0.893568	0.902727	0.854642	0.905097	0.906926	0.852402	0.685366	0.817963	0.826987	0.803371	0.855856	0.658507	0.659626	0.72422	0.719652	0.785023	0.751064	0.681979	0.806635	0.912252	0.879834	0.866276	0.86673	0.876489	0.827465	0.844811	0.804429	0.804531	0.831984	0.881557
865	0.914209	0.883617	0.826817	0.8059	0.813457	0.752853	0.840213	0.70997	0.75969	0.843859	0.914086	0.897321	0.910238	0.94186	0.848315	0.878571	0.806857	0.846809	0.787129	0.907913	0.898182	0.851598	0.898067	0.904762	0.861135	0.67561	0.818444	0.829205	0.752809	0.855856	0.65044	0.67139	0.709282	0.731333	0.792124	0.748936	0.676518	0.819905	0.905629	0.872928	0.864309	0.869573	0.877177	0.828638	0.831301	0.807496	0.811828	0.787449	0.872532
870	0.900804	0.88869	0.825875	0.805073	0.832947	0.748025	0.82983	0.688822	0.744186	0.832919	0.919081	0.903274	0.903927	0.895349	0.849719	0.880357	0.804571	0.859574	0.826733	0.900972	0.887273	0.850837	0.915641	0.937229	0.835808	0.695122	0.816277	0.82403	0.774157	0.810811	0.653315	0.681551	0.718863	0.725149	0.781795	0.745745	0.678606	0.814218	0.905629	0.875691	0.865804	0.88019	0.875701	0.837559	0.837562	0.809199	0.81682	0.838057	0.887761
875	0.898123	0.891077	0.823375	0.800662	0.830626	0.761018	0.824006	0.688822	0.782946	0.834162	0.916084	0.879464	0.903226	0.910853	0.852528	0.882143	0.837714	0.87766	0.826733	0.90236	0.896364	0.847032	0.905097	0.926407	0.848035	0.682927	0.82326	0.828466	0.747191	0.864865	0.654427	0.679144	0.711548	0.732478	0.785668	0.743883	0.679891	0.825592	0.905629	0.889503	0.866433	0.873744	0.87393	0.826526	0.841516	0.808518	0.798771	0.825911	0.886069
880	0.892761	0.87735	0.828744	0.805349	0.836659	0.754434	0.834135	0.688822	0.744186	0.824714	0.904096	0.897321	0.913043	0.895349	0.841292	0.875	0.828571	0.840426	0.80198	0.914854	0.905455	0.837139	0.891037	0.924242	0.828821	0.7	0.809535	0.841405	0.752809	0.846847	0.649977	0.664171	0.713712	0.730417	0.775662	0.734043	0.681015	0.802844	0.903974	0.890884	0.866787	0.876967	0.877866	0.83169	0.854036	0.810562	0.799155	0.799595	0.872532
885	0.91555	0.886899	0.825793	0.805073	0.820418	0.757946	0.835655	0.664653	0.782946	0.822228	0.908092	0.90625	0.910238	0.910853	0.845506	0.889286	0.828571	0.87234	0.856436	0.911152	0.890909	0.858447	0.903339	0.919913	0.832314	0.660976	0.82326	0.839187	0.760674	0.891892	0.648215	0.671925	0.712888	0.726523	0.784054	0.739362	0.689367	0.806635	0.892384	0.899171	0.86781	0.869384	0.877177	0.834507	0.841186	0.811244	0.802227	0.799595	0.883249
890	0.914209	0.887795	0.825096	0.800386	0.823666	0.752678	0.841732	0.688822	0.736434	0.835903	0.924076	0.90625	0.924264	0.914729	0.835674	0.876786	0.811429	0.87234	0.762376	0.901435	0.903636	0.840183	0.894552	0.922078	0.848908	0.680488	0.820371	0.818484	0.746067	0.855856	0.64905	0.680749	0.719687	0.733623	0.779858	0.735106	0.682461	0.822749	0.903974	0.888122	0.861279	0.871659	0.875504	0.827934	0.831301	0.806133	0.812212	0.813765	0.880993
895	0.914209	0.891376	0.825711	0.790185	0.830626	0.754785	0.831856	0.722054	0.75969	0.826455	0.914086	0.897321	0.904628	0.891473	0.855337	0.876786	0.825143	0.874468	0.826733	0.901435	0.900909	0.866058	0.910369	0.9329	0.850655	0.707317	0.82326	0.834381	0.761798	0.864865	0.660547	0.681283	0.711754	0.731104	0.766301	0.733777	0.684067	0.801896	0.92053	0.854972	0.866748	0.869194	0.878063	0.837793	0.839868	0.811584	0.802227	0.831984	0.892273
900	0.907507	0.892868	0.825342	0.811139	0.814385	0.761282	0.841985	0.706949	0.736434	0.836648	0.911089	0.903274	0.911641	0.922481	0.855337	0.885714	0.809143	0.87234	0.831683	0.905137	0.899091	0.862253	0.917399	0.926407	0.844541	0.695122	0.817241	0.83475	0.793258	0.90991	0.649328	0.676738	0.715566	0.733623	0.785345	0.75	0.681658	0.806635	0.907285	0.878453	0.86541	0.865592	0.875504	0.842019	0.83196	0.804089	0.803763	0.795547	0.883249
905	0.88874	0.890779	0.825752	0.805073	0.819026	0.753731	0.832363	0.706949	0.775194	0.840875	0.919081	0.903274	0.910238	0.903101	0.842697	0.882143	0.833143	0.873404	0.826733	0.908839	0.895455	0.840944	0.929701	0.911255	0.828821	0.709756	0.812906	0.809242	0.779775	0.954955	0.650255	0.679144	0.720511	0.715529	0.784377	0.736436	0.678285	0.810427	0.89404	0.875691	0.866158	0.875261	0.87639	0.846948	0.831301	0.812266	0.810292	0.805668	0.881557
910	0.91689	0.888988	0.827268	0.80011	0.813457	0.755224	0.826538	0.70997	0.767442	0.837146	0.914086	0.895833	0.90533	0.899225	0.863764	0.866071	0.808	0.852128	0.856436	0.900046	0.884545	0.849315	0.898067	0.88961	0.834061	0.7	0.813388	0.804067	0.776404	0.810811	0.653315	0.67861	0.721644	0.726294	0.791801	0.733245	0.67957	0.789573	0.918874	0.872928	0.866433	0.870521	0.875603	0.83662	0.841845	0.801704	0.803763	0.831984	0.897913
915	0.908847	0.883915	0.824113	0.807003	0.823666	0.759175	0.8392	0.694864	0.775194	0.834162	0.919081	0.894345	0.899719	0.899225	0.851124	0.8625	0.835429	0.839362	0.836634	0.900509	0.900909	0.859209	0.917399	0.911255	0.850655	0.663415	0.813869	0.834381	0.782022	0.891892	0.646824	0.670053	0.716802	0.721255	0.764364	0.743617	0.691134	0.827488	0.905629	0.888122	0.863207	0.875829	0.87206	0.834272	0.841845	0.794549	0.799155	0.801619	0.876481
920	0.900804	0.892569	0.824523	0.797905	0.812529	0.755048	0.830337	0.682779	0.782946	0.838886	0.912088	0.889881	0.907433	0.887597	0.842697	0.869643	0.824	0.861702	0.79703	0.900046	0.896364	0.847032	0.903339	0.95671	0.857642	0.702439	0.822297	0.827357	0.792135	0.891892	0.651831	0.681551	0.716287	0.725607	0.772111	0.741755	0.683585	0.81327	0.884106	0.88674	0.865174	0.865782	0.879146	0.841315	0.835914	0.810903	0.814516	0.815789	0.873096
925	0.894102	0.891077	0.829973	0.803419	0.82645	0.764618	0.831603	0.679758	0.767442	0.833913	0.918082	0.889881	0.908836	0.899225	0.84691	0.866071	0.809143	0.859574	0.782178	0.899121	0.9	0.853881	0.917399	0.928571	0.843668	0.656098	0.798459	0.828835	0.744944	0.864865	0.64497	0.677005	0.71536	0.731104	0.764364	0.754255	0.68487	0.836019	0.917219	0.870166	0.866512	0.864645	0.873142	0.835211	0.829325	0.809881	0.810676	0.791498	0.880993
930	0.904826	0.88869	0.827063	0.792115	0.826914	0.757243	0.836668	0.676737	0.782946	0.830681	0.907093	0.900298	0.908836	0.891473	0.859551	0.891071	0.810286	0.874468	0.826733	0.900046	0.902727	0.851598	0.899824	0.930736	0.840175	0.682927	0.816518	0.834381	0.792135	0.864865	0.648493	0.675134	0.71196	0.72011	0.771465	0.738032	0.685512	0.808531	0.903974	0.892265	0.863601	0.872607	0.874422	0.841784	0.830313	0.807836	0.80914	0.823887	0.890017
935	0.898123	0.888392	0.829153	0.802867	0.824594	0.753292	0.834895	0.688822	0.736434	0.833168	0.906094	0.889881	0.897616	0.914729	0.858146	0.885714	0.816	0.876596	0.811881	0.900509	0.89	0.85997	0.903339	0.928571	0.836681	0.67561	0.812906	0.843253	0.75618	0.927928	0.64905	0.662567	0.711857	0.718049	0.766301	0.754255	0.694186	0.8	0.913907	0.899171	0.868282	0.868626	0.878457	0.839202	0.83196	0.814991	0.807988	0.834008	0.873096
940	0.903485	0.890779	0.826285	0.80204	0.818561	0.759175	0.836414	0.703927	0.697674	0.832919	0.916084	0.909226	0.892707	0.926357	0.845506	0.864286	0.796571	0.862766	0.811881	0.895882	0.890909	0.849315	0.899824	0.930736	0.829694	0.685366	0.81098	0.820702	0.778652	0.873874	0.650162	0.663369	0.71536	0.725836	0.785023	0.73484	0.684388	0.82654	0.902318	0.89779	0.864899	0.868626	0.872158	0.843192	0.83855	0.808859	0.796851	0.797571	0.887197
945	0.894102	0.886601	0.828293	0.802316	0.807425	0.741879	0.82198	0.688822	0.697674	0.842118	0.909091	0.891369	0.913043	0.903101	0.830056	0.878571	0.828571	0.847872	0.752475	0.911615	0.91	0.863775	0.919156	0.91342	0.844541	0.685366	0.799904	0.829575	0.761798	0.891892	0.655169	0.690374	0.714639	0.731104	0.76856	0.753723	0.672502	0.824645	0.89404	0.870166	0.862971	0.860284	0.881606	0.837559	0.840857	0.816695	0.804916	0.82996	0.877609
950	0.919571	0.88869	0.823334	0.807279	0.819954	0.743635	0.831096	0.722054	0.744186	0.847091	0.911089	0.903274	0.911641	0.883721	0.851124	0.883929	0.837714	0.853191	0.757426	0.907913	0.892727	0.862253	0.917399	0.9329	0.857642	0.680488	0.800144	0.83586	0.776404	0.873874	0.64701	0.672727	0.718142	0.716216	0.772757	0.755851	0.694828	0.818957	0.884106	0.890884	0.865096	0.874123	0.877768	0.840141	0.82603	0.811925	0.801459	0.803644	0.877609
955	0.910188	0.891973	0.824277	0.803143	0.816241	0.748112	0.828564	0.679758	0.658915	0.833665	0.895105	0.903274	0.906732	0.899225	0.842697	0.898214	0.804571	0.857447	0.737624	0.90236	0.904545	0.847032	0.898067	0.924242	0.834934	0.682927	0.803516	0.837708	0.783146	0.918919	0.650904	0.672727	0.718039	0.716903	0.765978	0.756649	0.67443	0.802844	0.887417	0.877072	0.866866	0.859526	0.873142	0.844836	0.828995	0.829642	0.804916	0.817814	0.874788
960	0.906166	0.89048	0.832268	0.808382	0.817633	0.740474	0.828564	0.700906	0.728682	0.832422	0.903097	0.901786	0.90533	0.914729	0.841292	0.908929	0.828571	0.832979	0.70297	0.914391	0.899091	0.843988	0.917399	0.928571	0.841921	0.670732	0.807127	0.824399	0.806742	0.873874	0.649977	0.681016	0.710415	0.725836	0.775339	0.739096	0.666399	0.822749	0.895695	0.846685	0.862735	0.865592	0.876489	0.848357	0.836244	0.809881	0.804531	0.805668	0.882121
965	0.907507	0.896747	0.825588	0.79818	0.80232	0.739947	0.825779	0.700906	0.689922	0.828195	0.904096	0.904762	0.897616	0.891473	0.831461	0.892857	0.822857	0.847872	0.727723	0.907913	0.890909	0.852359	0.922671	0.917749	0.838428	0.704878	0.801108	0.829945	0.766292	0.918919	0.649513	0.668717	0.71742	0.740953	0.763073	0.756649	0.677321	0.829384	0.892384	0.900552	0.867771	0.866351	0.871174	0.838263	0.841186	0.816014	0.802611	0.848178	0.874788
970	0.899464	0.890182	0.824768	0.804522	0.818097	0.739508	0.832869	0.722054	0.697674	0.828941	0.911089	0.907738	0.91094	0.922481	0.844101	0.901786	0.792	0.859574	0.826733	0.908376	0.903636	0.858447	0.892794	0.924242	0.830568	0.64878	0.801348	0.831423	0.755056	0.855856	0.655355	0.669251	0.712166	0.71782	0.771143	0.738298	0.681979	0.811374	0.928808	0.89779	0.864702	0.861043	0.878162	0.842488	0.846129	0.818058	0.786482	0.799595	0.880993
975	0.894102	0.891376	0.824973	0.8059	0.815313	0.741352	0.832109	0.722054	0.713178	0.826952	0.905095	0.904762	0.901823	0.891473	0.838483	0.892857	0.826286	0.870213	0.707921	0.894493	0.9	0.84551	0.908612	0.922078	0.817467	0.656098	0.804479	0.830684	0.770787	0.891892	0.648679	0.67246	0.714845	0.711406	0.75694	0.747074	0.676036	0.814218	0.912252	0.90884	0.864545	0.873744	0.871371	0.845305	0.83855	0.816014	0.800307	0.815789	0.884377
980	0.912869	0.89048	0.820629	0.796526	0.82645	0.745303	0.82198	0.703927	0.705426	0.820736	0.904096	0.903274	0.901122	0.899225	0.849719	0.885714	0.832	0.851064	0.752475	0.915317	0.900909	0.852359	0.898067	0.902597	0.820087	0.663415	0.802312	0.83512	0.749438	0.891892	0.653315	0.695989	0.705779	0.724004	0.764364	0.756117	0.671699	0.799052	0.889073	0.864641	0.863994	0.869194	0.872257	0.83662	0.825041	0.812947	0.786482	0.821862	0.882685
985	0.900804	0.890779	0.820384	0.797629	0.813921	0.744952	0.830084	0.691843	0.72093	0.824714	0.914086	0.904762	0.903927	0.910853	0.844101	0.871429	0.836571	0.869149	0.762376	0.88894	0.899091	0.866058	0.910369	0.924242	0.820961	0.678049	0.798459	0.831423	0.758427	0.90991	0.653778	0.666845	0.712269	0.72492	0.773725	0.757713	0.682139	0.805687	0.905629	0.901934	0.86785	0.861611	0.880524	0.848592	0.840527	0.813969	0.803379	0.805668	0.879301
990	0.908847	0.892868	0.826203	0.804522	0.825058	0.74662	0.825779	0.716012	0.697674	0.835405	0.909091	0.903274	0.897616	0.891473	0.844101	0.880357	0.829714	0.848936	0.712871	0.91254	0.889091	0.863014	0.901582	0.909091	0.839301	0.687805	0.797496	0.832902	0.78764	0.927928	0.65044	0.682353	0.708355	0.725836	0.764364	0.756383	0.670736	0.809479	0.895695	0.889503	0.865686	0.866351	0.874422	0.850235	0.841186	0.818399	0.804916	0.811741	0.882121
995	0.920912	0.885706	0.824482	0.812793	0.815777	0.743108	0.827551	0.722054	0.705426	0.831676	0.903097	0.895833	0.901823	0.906977	0.823034	0.878571	0.819429	0.869149	0.737624	0.89727	0.901818	0.860731	0.915641	0.922078	0.829694	0.663415	0.799663	0.818115	0.758427	0.855856	0.660176	0.668717	0.711033	0.72011	0.754035	0.752394	0.67973	0.807583	0.907285	0.906077	0.867299	0.860853	0.875012	0.848592	0.831301	0.811244	0.80722	0.809717	0.879865
1000	0.919571	0.880633	0.82399	0.800662	0.816705	0.74381	0.838187	0.700906	0.713178	0.836151	0.908092	0.883929	0.91094	0.918605	0.83427	0.858929	0.827429	0.835106	0.737624	0.898658	0.906364	0.843988	0.903339	0.917749	0.824454	0.658537	0.800867	0.826987	0.762921	0.927928	0.660083	0.672193	0.718554	0.716216	0.773725	0.754255	0.670896	0.827488	0.884106	0.832873	0.864781	0.857441	0.875701	0.842488	0.828007	0.809881	0.788018	0.785425	0.867456
[truncated: 67 more columns]

## Sheet: Random forest
Number of features	Individual accuracy
	Atopic dermatitis DC1	Atopic dermatitis DC2	Atopic dermatitis Differentiated_KC	Atopic dermatitis Differentiated_KC (inflammatory)	Atopic dermatitis F1	Atopic dermatitis F2	Atopic dermatitis F3	Atopic dermatitis ILC1_3	Atopic dermatitis ILC2	Atopic dermatitis Inf_mac	Atopic dermatitis LC_1	Atopic dermatitis LC_2	Atopic dermatitis LC_3	Atopic dermatitis LC_4	Atopic dermatitis LE1	Atopic dermatitis LE2	Atopic dermatitis Macro_1	Atopic dermatitis Macro_2	Atopic dermatitis Mast_cell	Atopic dermatitis Melanocyte	Atopic dermatitis MigDC	Atopic dermatitis moDC_1	Atopic dermatitis moDC_2	Atopic dermatitis moDC_3	Atopic dermatitis Mono_mac	Atopic dermatitis NK	Atopic dermatitis Pericyte_1	Atopic dermatitis Pericyte_2	Atopic dermatitis Proliferating_KC	Atopic dermatitis Schwann_1	Atopic dermatitis Tc	Atopic dermatitis Tc_IL13_IL22	Atopic dermatitis Th	Atopic dermatitis Treg	Atopic dermatitis Undifferentiated_KC	Atopic dermatitis VE1	Atopic dermatitis VE2	Atopic dermatitis VE3	Healthy DC1	Healthy DC2	Healthy Differentiated_KC	Healthy Differentiated_KC (inflammatory)	Healthy F1	Healthy F2	Healthy F3	Healthy ILC1_3	Healthy ILC1_NK	Healthy ILC2	Healthy Inf_mac
40	0.989276	0.980006	0.663306	0.895506	0.848724	0.701493	0.885287	0.818731	0.891473	0.971159	1	1	0.998597	0.996124	0.865169	0.864286	0.976	0.992553	0.851485	0.826932	0.990909	0.99239	1	1	0.982533	0.807317	0.895256	0.910906	0.903371	0.927928	0.685118	0.824064	0.730504	0.855932	0.862492	0.931649	0.757147	0.927014	0.980132	0.987569	0.779684	0.898768	0.842929	0.812911	0.847446	0.906644	0.919355	0.874494	0.979131
45	0.989276	0.982692	0.688017	0.902399	0.878886	0.715628	0.905292	0.845921	0.899225	0.979612	1	0.998512	0.998597	0.992248	0.894663	0.841071	0.972571	0.993617	0.871287	0.823693	0.994545	0.987062	1	0.995671	0.977293	0.834146	0.908981	0.938262	0.931461	0.954955	0.682429	0.829144	0.733697	0.838983	0.880568	0.92633	0.766142	0.937441	0.978477	0.993094	0.786608	0.90654	0.86025	0.839437	0.828336	0.910392	0.917435	0.894737	0.977439
50	0.993298	0.9812	0.712565	0.905983	0.903944	0.745215	0.938212	0.8429	0.899225	0.979364	0.999001	1	0.999299	1	0.935393	0.917857	0.984	0.996809	0.90099	0.854234	0.995455	0.989346	1	1	0.990393	0.836585	0.929689	0.934196	0.906742	0.990991	0.68994	0.832888	0.734212	0.847687	0.884442	0.95266	0.784934	0.951659	0.978477	0.98895	0.793611	0.903128	0.88259	0.876526	0.88402	0.915162	0.921275	0.878543	0.983644
55	0.993298	0.984781	0.719162	0.919217	0.924826	0.775417	0.939478	0.845921	0.883721	0.980109	1	0.998512	0.997896	1	0.905899	0.928571	0.980571	0.994681	0.871287	0.859324	0.998182	0.996195	1	1	0.99738	0.834146	0.941247	0.941959	0.932584	0.990991	0.689291	0.822727	0.724838	0.83738	0.913493	0.954255	0.768551	0.948815	0.983444	0.993094	0.79967	0.914313	0.901978	0.901878	0.904448	0.907666	0.922427	0.866397	0.986464
60	0.993298	0.984482	0.713876	0.916184	0.948028	0.777085	0.954419	0.836858	0.891473	0.984088	1	1	0.999299	1	0.914326	0.946429	0.982857	0.997872	0.915842	0.853309	0.999091	0.995434	1	0.997835	0.999127	0.85122	0.947749	0.936784	0.919101	0.981982	0.703755	0.836631	0.751932	0.843564	0.899935	0.945479	0.764054	0.940284	0.983444	0.995856	0.796443	0.911469	0.926188	0.901643	0.927512	0.916525	0.927419	0.884615	0.985336
65	0.990617	0.980304	0.723916	0.925558	0.947564	0.791133	0.955179	0.861027	0.914729	0.981601	1	1	1	1	0.946629	0.9375	0.980571	0.994681	0.915842	0.849144	0.998182	0.993912	1	1	0.99738	0.84878	0.959066	0.944917	0.925843	1	0.699583	0.836631	0.75121	0.845625	0.909619	0.94016	0.750402	0.940284	0.975166	0.993094	0.808758	0.916777	0.928255	0.912676	0.925535	0.915503	0.925115	0.888664	0.987592
70	0.993298	0.983587	0.733587	0.929143	0.9471	0.77928	0.958217	0.891239	0.937984	0.984088	1	1	0.998597	1	0.939607	0.928571	0.979429	0.994681	0.925743	0.858862	0.998182	0.993912	0.998243	1	0.99738	0.892683	0.9634	0.942329	0.932584	1	0.72777	0.874064	0.771608	0.876546	0.914784	0.944149	0.753935	0.938389	0.986755	0.994475	0.815721	0.920948	0.928944	0.900235	0.924217	0.935605	0.936636	0.961538	0.984208
75	0.994638	0.983587	0.728588	0.904329	0.954524	0.793854	0.961256	0.882175	0.96124	0.984088	0.999001	1	1	1	0.939607	0.928571	0.985143	0.994681	0.905941	0.86025	0.999091	0.996195	1	1	0.996507	0.902439	0.964363	0.950092	0.911236	1	0.760037	0.866845	0.773462	0.884333	0.895416	0.945745	0.760199	0.952607	0.980132	0.990331	0.820521	0.923223	0.93229	0.907746	0.9229	0.93322	0.937788	0.965587	0.984772
80	0.986595	0.981796	0.727809	0.896884	0.948492	0.78806	0.961762	0.89426	0.984496	0.986574	1	1	0.999299	1	0.936798	0.917857	0.986286	0.995745	0.930693	0.867654	0.998182	0.996956	1	1	0.998253	0.904878	0.963641	0.946396	0.91573	1	0.764395	0.870856	0.770681	0.888456	0.894125	0.953191	0.753453	0.939336	0.983444	0.994475	0.817374	0.919242	0.931404	0.906573	0.921582	0.936627	0.944316	0.965587	0.987592
85	0.994638	0.981796	0.728957	0.90102	0.960557	0.804478	0.970879	0.909366	0.953488	0.985082	1	0.998512	0.998597	1	0.956461	0.935714	0.985143	0.995745	0.886139	0.872281	1	0.993912	1	1	0.998253	0.892683	0.96942	0.953789	0.920225	1	0.766713	0.886096	0.775111	0.889831	0.906068	0.956649	0.757469	0.946919	0.985099	0.994475	0.824298	0.912607	0.936227	0.914789	0.931796	0.935264	0.94278	0.963563	0.9859
90	0.994638	0.979111	0.751086	0.892473	0.967517	0.818788	0.971892	0.888218	0.96124	0.986077	0.998002	1	0.998597	1	0.94382	0.933929	0.986286	0.994681	0.920792	0.887552	0.998182	0.996195	1	1	0.99738	0.895122	0.971587	0.955268	0.92809	1	0.766806	0.883957	0.769239	0.886395	0.912524	0.953191	0.757147	0.948815	0.986755	0.997238	0.838697	0.909005	0.938687	0.930516	0.943987	0.938671	0.949309	0.949393	0.989848
95	0.982574	0.962399	0.827391	0.928867	0.921578	0.809219	0.960496	0.836858	0.937984	0.973894	0.979021	0.941964	0.931276	0.996124	0.926966	0.9375	0.955429	0.992553	0.866337	0.917631	0.99	0.957382	0.984183	0.997835	0.984279	0.834146	0.944859	0.902403	0.923596	0.981982	0.750394	0.848128	0.793551	0.807146	0.909619	0.936968	0.730003	0.89763	0.990066	1	0.86781	0.91545	0.954138	0.948357	0.95486	0.932198	0.948541	0.94332	0.993796
100	0.986595	0.966876	0.834071	0.927488	0.930858	0.809658	0.967334	0.833837	0.922481	0.972402	0.994006	0.943452	0.95582	0.996124	0.941011	0.944643	0.965714	0.990426	0.886139	0.916705	0.987273	0.982496	0.99297	0.997835	0.98952	0.84878	0.947267	0.910536	0.921348	0.990991	0.764766	0.852406	0.794169	0.80371	0.907037	0.937766	0.739961	0.926066	0.995033	0.998619	0.872374	0.919621	0.956008	0.950235	0.960132	0.939693	0.950077	0.945344	0.992668
105	0.985255	0.972247	0.842226	0.926385	0.937819	0.813608	0.966574	0.867069	0.922481	0.97812	0.988012	0.946429	0.949509	0.996124	0.957865	0.948214	0.958857	0.992553	0.851485	0.949098	0.987273	0.974125	0.998243	1	0.987773	0.865854	0.95112	0.91756	0.933708	0.990991	0.771627	0.864171	0.799732	0.825699	0.920271	0.949202	0.752811	0.938389	0.995033	0.997238	0.882485	0.926256	0.960043	0.954225	0.959143	0.939353	0.955069	0.959514	0.989848
110	0.989276	0.970755	0.844603	0.931348	0.936427	0.819403	0.970879	0.861027	0.930233	0.983839	0.988012	0.955357	0.957223	0.996124	0.949438	0.957143	0.970286	0.992553	0.861386	0.946321	0.99	0.980974	0.991213	0.997835	0.991266	0.863415	0.955213	0.924954	0.933708	0.981982	0.768567	0.864973	0.797157	0.826615	0.923176	0.948936	0.748474	0.932701	0.991722	0.997238	0.887324	0.923602	0.960535	0.953756	0.96112	0.942078	0.952765	0.955466	0.996616
115	0.983914	0.968069	0.846242	0.929143	0.948028	0.820808	0.977209	0.858006	0.930233	0.982347	0.989011	0.953869	0.961431	0.996124	0.950843	0.953571	0.966857	0.990426	0.871287	0.941694	0.994545	0.980213	0.996485	0.997835	0.988646	0.865854	0.95425	0.926433	0.94382	0.990991	0.764673	0.865241	0.803029	0.823866	0.920917	0.95266	0.749277	0.934597	0.991722	0.994475	0.884216	0.919052	0.96024	0.952582	0.964745	0.946508	0.950461	0.951417	0.99436
120	0.985255	0.975231	0.84866	0.9319	0.942923	0.823442	0.974424	0.906344	0.922481	0.984088	0.99001	0.96875	0.970547	0.996124	0.957865	0.955357	0.964571	0.987234	0.876238	0.943082	0.995455	0.993151	0.996485	1	0.98952	0.895122	0.959066	0.91719	0.946067	0.990991	0.770144	0.871123	0.80581	0.828218	0.924467	0.94867	0.747832	0.950711	0.991722	0.998619	0.886891	0.923033	0.959453	0.950469	0.959802	0.963884	0.956221	0.953441	0.993232
125	0.991957	0.976723	0.848619	0.930521	0.943387	0.826076	0.972905	0.888218	0.922481	0.98359	0.992008	0.96131	0.97756	0.996124	0.952247	0.953571	0.964571	0.991489	0.89604	0.944933	0.993636	0.987823	0.998243	1	0.990393	0.870732	0.960751	0.922366	0.94382	0.990991	0.762077	0.857487	0.808283	0.830279	0.922531	0.953457	0.752811	0.931754	0.993377	0.998619	0.89236	0.922085	0.959256	0.954225	0.958814	0.963884	0.958525	0.961538	0.99154
130	0.993298	0.976127	0.84825	0.938517	0.955452	0.83784	0.979235	0.918429	0.953488	0.986574	0.993007	0.977679	0.981767	1	0.964888	0.966071	0.969143	0.997872	0.90099	0.951411	0.996364	0.991629	1	1	0.987773	0.914634	0.970624	0.942699	0.948315	0.990991	0.779045	0.88369	0.822499	0.865552	0.934151	0.959309	0.774655	0.956398	0.995033	0.998619	0.903769	0.91545	0.964767	0.965728	0.964086	0.966269	0.957757	0.969636	0.99436
135	0.989276	0.975231	0.852553	0.940722	0.957773	0.844337	0.976197	0.927492	0.953488	0.985579	0.993007	0.979167	0.967742	1	0.955056	0.955357	0.970286	0.98617	0.876238	0.951874	0.994545	0.99239	1	1	0.986026	0.912195	0.96942	0.941959	0.950562	1	0.782476	0.887166	0.826826	0.876088	0.924145	0.958511	0.775779	0.951659	0.995033	1	0.904477	0.914692	0.965555	0.965258	0.969357	0.966269	0.960445	0.95749	0.992104
140	0.993298	0.983289	0.85829	0.943204	0.946172	0.838718	0.978982	0.954683	0.937984	0.986325	0.998002	0.983631	0.987377	1	0.956461	0.960714	0.981714	0.992553	0.905941	0.954188	0.995455	0.991629	1	1	0.99476	0.939024	0.968216	0.946396	0.955056	1	0.782661	0.881818	0.828989	0.867384	0.933183	0.9625	0.772888	0.958294	0.995033	0.998619	0.906248	0.921327	0.964964	0.965962	0.964745	0.970358	0.96467	0.95749	0.993232
145	0.993298	0.982095	0.860585	0.940722	0.953132	0.841176	0.980501	0.94864	0.953488	0.985828	0.997003	0.977679	0.981767	1	0.953652	0.971429	0.977143	0.989362	0.89604	0.950023	0.995455	0.990107	1	1	0.98952	0.921951	0.974235	0.950462	0.960674	0.990991	0.788132	0.886631	0.827856	0.867155	0.934474	0.96117	0.779152	0.963033	0.995033	0.998619	0.906956	0.92455	0.964964	0.966432	0.970016	0.965928	0.959293	0.95749	0.993232
150	0.993298	0.983289	0.868986	0.943755	0.954524	0.840386	0.978476	0.94864	0.953488	0.983839	0.998002	0.989583	0.986676	1	0.960674	0.964286	0.988571	0.993617	0.920792	0.946321	0.995455	0.990868	1	1	0.987773	0.931707	0.96966	0.948614	0.965169	1	0.790821	0.885561	0.826208	0.879066	0.946417	0.958511	0.785737	0.962085	0.998344	1	0.909238	0.926635	0.966342	0.969249	0.970016	0.971039	0.96467	0.955466	0.993232
155	0.990617	0.985974	0.864478	0.945409	0.958237	0.846269	0.978982	0.954683	0.945736	0.985828	0.999001	0.985119	0.99439	1	0.967697	0.967857	0.979429	0.993617	0.935644	0.9528	0.995455	0.994673	1	1	0.98952	0.919512	0.971828	0.954159	0.964045	1	0.791562	0.894385	0.826826	0.879066	0.946094	0.962234	0.782846	0.964929	0.995033	0.998619	0.908372	0.922464	0.966047	0.968545	0.972323	0.969336	0.96467	0.95749	0.993796
160	0.990617	0.982692	0.87415	0.943755	0.956845	0.839772	0.976197	0.92145	0.945736	0.985082	1	0.986607	0.989481	1	0.964888	0.973214	0.982857	0.993617	0.915842	0.945396	0.997273	0.993912	1	1	0.98952	0.902439	0.974717	0.955638	0.953933	1	0.792304	0.895455	0.829814	0.883646	0.93867	0.9625	0.789913	0.976303	0.996689	0.998619	0.915021	0.93346	0.968409	0.969718	0.970346	0.957751	0.965822	0.973684	0.995488
165	0.994638	0.984184	0.875994	0.943479	0.954988	0.84144	0.981514	0.942598	0.953488	0.987568	1	0.983631	0.991585	1	0.946629	0.976786	0.985143	0.995745	0.925743	0.947709	0.997273	0.993912	0.998243	1	0.991266	0.9	0.978329	0.956377	0.931461	1	0.798609	0.902941	0.83414	0.882043	0.939638	0.965426	0.786058	0.964929	0.996689	0.998619	0.915729	0.932891	0.969294	0.968545	0.970016	0.963203	0.969662	0.979757	0.994924
170	0.995979	0.984781	0.878289	0.944307	0.954524	0.847059	0.977969	0.951662	0.96124	0.985579	0.999001	0.982143	0.983871	1	0.95927	0.980357	0.985143	0.993617	0.930693	0.954188	0.997273	0.993912	1	1	0.99214	0.917073	0.979051	0.959704	0.932584	1	0.80612	0.904545	0.838364	0.891892	0.935765	0.967553	0.788307	0.974408	0.996689	0.997238	0.916358	0.93346	0.970279	0.970657	0.973311	0.967973	0.967742	0.983806	0.996616
175	0.995979	0.981498	0.876567	0.948167	0.957309	0.846181	0.98278	0.942598	0.953488	0.984833	1	0.982143	0.980365	1	0.955056	0.976786	0.985143	0.994681	0.920792	0.952337	0.996364	0.990107	1	1	0.987773	0.919512	0.977366	0.963031	0.930337	0.990991	0.79592	0.895989	0.835995	0.876546	0.938993	0.963564	0.791038	0.971564	0.996689	0.998619	0.916791	0.93346	0.970279	0.973005	0.974629	0.968313	0.967742	0.975709	0.994924
180	0.995979	0.984184	0.878453	0.942652	0.953596	0.844337	0.987339	0.933535	0.96124	0.985828	0.999001	0.989583	0.990884	1	0.95927	0.980357	0.981714	0.996809	0.90099	0.955576	0.996364	0.994673	1	1	0.990393	0.914634	0.983145	0.966359	0.926966	1	0.799629	0.890374	0.83414	0.871049	0.932214	0.96383	0.794411	0.96872	0.998344	0.998619	0.916083	0.929668	0.972837	0.973005	0.973311	0.962521	0.970046	0.969636	0.994924
185	0.993298	0.982393	0.881854	0.950924	0.959629	0.851097	0.984047	0.933535	0.96124	0.986077	1	0.991071	0.990182	1	0.969101	0.975	0.980571	0.991489	0.930693	0.967608	0.996364	0.993912	1	1	0.99214	0.934146	0.981941	0.970425	0.940449	1	0.813537	0.896257	0.8464	0.879295	0.94448	0.964362	0.791519	0.977251	0.998344	0.997238	0.918955	0.939905	0.970475	0.973944	0.978583	0.964566	0.97427	0.959514	0.995488
190	0.994638	0.985974	0.883083	0.955611	0.966125	0.842581	0.985313	0.951662	0.953488	0.987071	0.998002	0.989583	0.996494	1	0.977528	0.978571	0.986286	0.994681	0.935644	0.971772	1	0.994673	1	1	0.991266	0.931707	0.982663	0.965989	0.948315	1	0.818266	0.901604	0.850726	0.896015	0.947385	0.964894	0.798587	0.974408	0.995033	1	0.918286	0.939905	0.974609	0.976526	0.977924	0.967632	0.973886	0.979757	0.996616
195	0.993298	0.987168	0.881116	0.952578	0.967981	0.84583	0.985313	0.939577	0.953488	0.98732	0.998002	0.991071	0.990182	1	0.969101	0.982143	0.978286	0.996809	0.930693	0.971772	0.999091	0.994673	1	1	0.99476	0.939024	0.981218	0.96488	0.948315	1	0.810385	0.889305	0.845678	0.89006	0.945771	0.969947	0.798747	0.97346	1	0.998619	0.918326	0.939336	0.97392	0.9777	0.974959	0.96661	0.974654	0.97166	0.995488
200	0.993298	0.985079	0.882674	0.954232	0.970766	0.846093	0.986072	0.963746	0.953488	0.988563	0.999001	0.99256	0.992286	1	0.97191	0.983929	0.986286	0.995745	0.925743	0.97131	0.998182	0.99239	1	1	0.99214	0.929268	0.980978	0.965989	0.955056	1	0.808716	0.890909	0.842897	0.888227	0.949322	0.969415	0.791359	0.979147	1	1	0.920293	0.939147	0.974314	0.976291	0.974629	0.970698	0.977727	0.991903	0.996616
205	0.994638	0.985079	0.884436	0.951475	0.967053	0.839245	0.982527	0.951662	0.96124	0.987817	0.997003	0.997024	0.99439	1	0.967697	0.973214	0.984	0.996809	0.930693	0.973623	0.999091	0.993912	1	1	0.993886	0.94878	0.97857	0.970055	0.94382	1	0.815763	0.902674	0.851241	0.898534	0.944803	0.968617	0.78911	0.972512	0.998344	0.998619	0.918286	0.939526	0.976774	0.976291	0.975947	0.970698	0.978495	0.977733	0.99718
210	0.994638	0.98687	0.884846	0.960573	0.970302	0.848288	0.986579	0.966767	0.953488	0.98732	0.998002	0.99256	0.991585	1	0.980337	0.982143	0.980571	0.993617	0.945545	0.972235	0.999091	0.99239	1	1	0.993013	0.943902	0.983386	0.973383	0.949438	1	0.815948	0.906417	0.848563	0.886166	0.947708	0.967819	0.797302	0.97346	1	0.997238	0.92285	0.939526	0.976676	0.978638	0.975618	0.974787	0.975422	0.975709	0.996052
215	0.997319	0.985079	0.883329	0.960298	0.968445	0.851449	0.988098	0.957704	0.96124	0.988812	0.998002	0.995536	0.989481	1	0.981742	0.980357	0.988571	0.995745	0.930693	0.974086	0.998182	0.996195	1	1	0.99214	0.956098	0.982182	0.979298	0.95618	1	0.814372	0.902941	0.845163	0.886853	0.947385	0.971277	0.805332	0.978199	1	0.998619	0.926115	0.938389	0.976676	0.977934	0.976936	0.974787	0.974654	0.977733	0.996616
220	0.994638	0.987168	0.885542	0.959471	0.967517	0.850219	0.986832	0.954683	0.953488	0.988812	0.998002	0.995536	0.992987	1	0.97191	0.983929	0.985143	0.992553	0.935644	0.978714	0.998182	0.994673	1	1	0.99476	0.946341	0.985553	0.978558	0.955056	1	0.811961	0.909626	0.852993	0.898076	0.948354	0.968617	0.800032	0.972512	0.998344	0.997238	0.926194	0.939336	0.975987	0.980986	0.974629	0.976491	0.974654	0.973684	0.996616
225	0.99866	0.989555	0.888862	0.956714	0.974014	0.853995	0.987339	0.969789	0.96124	0.989557	0.999001	0.998512	0.991585	1	0.974719	0.980357	0.989714	0.993617	0.940594	0.974549	1	0.995434	1	1	0.99476	0.95122	0.986034	0.979298	0.959551	0.990991	0.823459	0.907754	0.852066	0.899908	0.94674	0.968085	0.802281	0.975355	1	0.998619	0.931309	0.941232	0.978447	0.983568	0.98056	0.971039	0.978495	0.979757	0.997744
230	0.997319	0.987765	0.891075	0.961952	0.973086	0.850483	0.986832	0.97281	0.96124	0.990055	0.999001	0.998512	0.99439	1	0.969101	0.980357	0.990857	0.993617	0.950495	0.977788	0.999091	0.996195	1	1	0.995633	0.960976	0.984589	0.973383	0.962921	1	0.834863	0.913102	0.861234	0.901054	0.951259	0.969947	0.79955	0.970616	1	0.997238	0.932607	0.942938	0.975495	0.983568	0.977265	0.971721	0.977727	0.973684	0.996616
235	0.997319	0.986571	0.890624	0.960298	0.97123	0.851449	0.986832	0.969789	0.96124	0.988812	0.998002	0.998512	0.99439	1	0.973315	0.982143	0.990857	0.992553	0.940594	0.976863	0.999091	0.996195	1	1	0.995633	0.970732	0.987238	0.980776	0.961798	1	0.835234	0.910428	0.858968	0.900825	0.947708	0.969681	0.804208	0.977251	1	1	0.931348	0.941232	0.977168	0.980047	0.977595	0.970358	0.979647	0.983806	0.996616
240	0.99866	0.987466	0.892017	0.955886	0.976798	0.851975	0.988351	0.97281	0.953488	0.986574	0.999001	0.998512	0.990884	1	0.978933	0.983929	0.989714	0.995745	0.945545	0.974086	1	0.995434	1	1	0.995633	0.960976	0.986757	0.975231	0.949438	1	0.833565	0.914439	0.859895	0.903573	0.950291	0.971543	0.814327	0.978199	0.996689	0.995856	0.933079	0.941801	0.976676	0.984507	0.973311	0.973083	0.980031	0.973684	0.99718
245	0.995979	0.988063	0.89132	0.958919	0.974478	0.850395	0.987592	0.975831	0.945736	0.990552	0.999001	1	0.995792	1	0.981742	0.985714	0.985143	0.997872	0.945545	0.978251	1	0.996956	1	1	0.99476	0.973171	0.989164	0.975231	0.942697	1	0.840427	0.908021	0.862058	0.910902	0.951259	0.971809	0.808063	0.984834	0.998344	0.998619	0.934338	0.94218	0.97638	0.983803	0.976277	0.976831	0.983871	0.981781	0.99718
250	0.995979	0.988063	0.891853	0.961952	0.976334	0.847849	0.988098	0.969789	0.953488	0.989309	0.999001	1	0.997195	1	0.976124	0.978571	0.989714	0.992553	0.925743	0.973161	1	0.996956	0.998243	1	0.993013	0.968293	0.985793	0.974492	0.952809	1	0.840334	0.912834	0.86587	0.910444	0.951582	0.973936	0.807902	0.979147	0.998344	1	0.933512	0.946161	0.976774	0.984038	0.974629	0.974787	0.977727	0.979757	0.994924
255	0.997319	0.98687	0.894927	0.961401	0.975406	0.849605	0.988351	0.984894	0.953488	0.988812	0.999001	0.998512	0.993689	1	0.983146	0.985714	0.987429	0.995745	0.965347	0.978714	0.999091	0.996956	1	1	0.99476	0.968293	0.986275	0.980037	0.947191	1	0.838108	0.921925	0.872772	0.917316	0.947385	0.975266	0.813363	0.983886	0.998344	0.998619	0.936344	0.944265	0.977364	0.984507	0.981878	0.973424	0.977727	0.973684	0.99718
260	0.994638	0.988063	0.896689	0.958368	0.978654	0.852151	0.987339	0.97281	0.953488	0.987817	0.999001	0.998512	0.99439	1	0.973315	0.980357	0.988571	0.996809	0.940594	0.979639	1	0.996195	1	1	0.996507	0.970732	0.985071	0.977079	0.94382	1	0.83885	0.918984	0.872463	0.910215	0.947063	0.97234	0.818664	0.982938	0.998344	0.998619	0.935361	0.947678	0.977955	0.985681	0.981878	0.975468	0.980031	0.979757	0.996616
265	0.995979	0.986571	0.896361	0.958092	0.98051	0.853819	0.990377	0.969789	0.976744	0.988563	1	1	0.995091	1	0.980337	0.982143	0.992	0.997872	0.955446	0.979639	1	0.996195	1	1	0.995633	0.973171	0.985793	0.97634	0.939326	1	0.845341	0.918182	0.879984	0.909299	0.948354	0.974734	0.813845	0.981043	0.998344	0.998619	0.938862	0.947678	0.977561	0.983333	0.981219	0.975809	0.981951	0.983806	0.997744
270	0.994638	0.990451	0.899393	0.962503	0.977262	0.84899	0.988098	0.984894	0.984496	0.988812	1	1	0.996494	1	0.970506	0.980357	0.990857	0.994681	0.940594	0.980102	0.999091	0.998478	1	1	0.99738	0.97561	0.986997	0.974861	0.951685	1	0.844784	0.924064	0.881735	0.913651	0.948354	0.973404	0.821234	0.984834	0.998344	1	0.936856	0.948815	0.97825	0.984742	0.979901	0.979557	0.980799	0.975709	0.996616
275	0.993298	0.988362	0.899148	0.963055	0.980046	0.853995	0.988858	0.981873	0.968992	0.991049	1	0.998512	0.996494	1	0.983146	0.982143	0.986286	0.995745	0.945545	0.982416	1	0.996956	1	1	0.99476	0.965854	0.988683	0.973752	0.953933	1	0.851275	0.921658	0.876996	0.910444	0.951582	0.975266	0.809027	0.984834	0.998344	1	0.937092	0.947109	0.977364	0.984977	0.980231	0.979216	0.979647	0.97166	0.99718
280	0.993298	0.988362	0.896812	0.958919	0.978654	0.850044	0.988605	0.984894	0.976744	0.988314	1	0.998512	0.999299	1	0.985955	0.978571	0.985143	0.997872	0.960396	0.979639	0.999091	0.995434	1	1	0.99738	0.980488	0.98772	0.973752	0.947191	1	0.85146	0.918717	0.885443	0.91869	0.950613	0.977394	0.815451	0.989573	0.998344	1	0.938862	0.949763	0.977364	0.985915	0.982867	0.981601	0.982335	0.969636	0.996616
285	0.995979	0.987168	0.898041	0.962779	0.982367	0.852239	0.987845	0.975831	0.96124	0.991049	0.999001	1	0.996494	1	0.978933	0.983929	0.985143	0.997872	0.960396	0.9764	0.999091	0.996956	1	1	0.99476	0.97561	0.987479	0.978189	0.951685	1	0.857024	0.918449	0.883177	0.920064	0.955132	0.976862	0.809027	0.985782	1	1	0.93662	0.949763	0.97766	0.985211	0.982208	0.978876	0.978495	0.967611	0.996052
290	0.997319	0.989854	0.899353	0.962779	0.981439	0.85338	0.988605	0.975831	0.976744	0.991298	1	1	0.996494	1	0.981742	0.983929	0.994286	0.996809	0.950495	0.975474	0.999091	0.997717	1	1	0.995633	0.973171	0.986997	0.977819	0.958427	1	0.855076	0.919519	0.883692	0.920293	0.948031	0.980053	0.818182	0.987678	0.998344	1	0.939216	0.949194	0.977266	0.985681	0.983196	0.977513	0.977727	0.967611	0.994924
295	0.994638	0.989555	0.898861	0.963882	0.98051	0.851097	0.989364	0.97281	0.984496	0.988812	1	1	0.995792	1	0.977528	0.983929	0.987429	0.996809	0.945545	0.977788	1	0.998478	1	1	0.996507	0.973171	0.989164	0.977819	0.955056	1	0.854613	0.918182	0.88431	0.927164	0.949968	0.978191	0.816736	0.98673	0.998344	0.998619	0.939295	0.948057	0.978447	0.985446	0.983196	0.978194	0.976959	0.969636	0.998308
300	0.995979	0.990451	0.900869	0.959195	0.979118	0.851449	0.988858	0.975831	0.976744	0.991049	1	1	0.996494	1	0.985955	0.983929	0.988571	0.997872	0.955446	0.977325	0.999091	0.998478	1	1	0.996507	0.965854	0.988201	0.97597	0.951685	1	0.853315	0.922193	0.879571	0.919835	0.945126	0.977394	0.82027	0.982938	0.998344	1	0.93839	0.948815	0.978053	0.98169	0.984843	0.977172	0.977727	0.963563	0.994924
305	0.995979	0.987765	0.901033	0.962228	0.981903	0.849342	0.988351	0.969789	0.96124	0.990055	0.999001	1	0.997195	1	0.974719	0.983929	0.988571	0.997872	0.965347	0.978714	0.999091	0.996195	1	1	0.99738	0.97561	0.98772	0.978189	0.949438	1	0.852109	0.916578	0.882971	0.91617	0.948354	0.978989	0.823161	0.989573	0.998344	0.998619	0.938587	0.948057	0.977561	0.982394	0.982208	0.981261	0.979647	0.963563	0.996616
310	0.997319	0.990749	0.900623	0.964985	0.981439	0.853029	0.988351	0.975831	0.968992	0.991049	0.999001	1	0.997896	1	0.98736	0.983929	0.986286	0.997872	0.960396	0.980102	1	0.997717	1	1	0.995633	0.965854	0.986757	0.977819	0.967416	1	0.855818	0.913904	0.881838	0.915483	0.949968	0.980851	0.815291	0.989573	0.998344	1	0.938547	0.951848	0.979037	0.985915	0.981878	0.978535	0.978111	0.959514	0.99718
315	0.995979	0.989555	0.902549	0.965812	0.982367	0.850132	0.988605	0.966767	0.968992	0.991298	0.999001	1	0.996494	1	0.974719	0.989286	0.989714	0.995745	0.955446	0.978251	0.999091	0.996956	1	1	0.996507	0.985366	0.988924	0.981516	0.958427	1	0.855447	0.918182	0.884413	0.913651	0.947063	0.978989	0.826534	0.98673	0.996689	0.998619	0.939216	0.953744	0.978644	0.983803	0.982208	0.978194	0.978879	0.963563	0.997744
320	0.997319	0.988959	0.903492	0.964709	0.98051	0.850483	0.990884	0.957704	0.968992	0.989557	0.999001	1	0.995792	1	0.978933	0.989286	0.990857	0.996809	0.965347	0.979639	0.999091	0.998478	1	1	0.995633	0.97561	0.988924	0.982625	0.949438	1	0.85758	0.926203	0.889564	0.922126	0.949968	0.978989	0.829104	0.987678	0.998344	0.998619	0.938075	0.9509	0.976971	0.983803	0.985832	0.979898	0.982719	0.961538	0.997744
325	0.997319	0.988063	0.905008	0.960298	0.980974	0.848112	0.988605	0.969789	0.976744	0.988066	0.999001	1	0.993689	1	0.978933	0.9875	0.989714	0.992553	0.950495	0.979639	1	0.996956	1	1	0.993886	0.965854	0.988201	0.980407	0.95618	1	0.863236	0.926203	0.888534	0.916399	0.946417	0.980053	0.834565	0.987678	0.996689	0.998619	0.938902	0.95109	0.977857	0.983568	0.986491	0.979216	0.97619	0.965587	0.994924
330	0.994638	0.989854	0.902877	0.964158	0.979582	0.846532	0.99291	0.966767	0.953488	0.990055	0.999001	0.998512	0.995792	1	0.980337	0.9875	0.988571	0.993617	0.975248	0.982878	0.999091	0.997717	1	1	0.993886	0.985366	0.987961	0.987431	0.962921	1	0.864349	0.927807	0.886371	0.923042	0.951904	0.980053	0.832477	0.984834	0.996689	1	0.938547	0.947488	0.979628	0.981221	0.983526	0.978535	0.981183	0.965587	0.996052
335	0.994638	0.990451	0.906442	0.964433	0.980046	0.847673	0.987845	0.969789	0.976744	0.989806	0.999001	1	0.995792	1	0.974719	0.9875	0.993143	0.992553	0.965347	0.978251	0.999091	0.997717	1	1	0.996507	0.973171	0.989646	0.984473	0.957303	1	0.861474	0.924866	0.892655	0.921209	0.944158	0.980053	0.830549	0.984834	0.998344	1	0.937367	0.947109	0.977463	0.979812	0.982208	0.974787	0.978111	0.961538	0.996052
340	0.995979	0.987466	0.905991	0.960849	0.983295	0.849517	0.990124	0.966767	0.968992	0.989309	0.999001	1	0.997195	1	0.981742	0.985714	0.988571	0.993617	0.965347	0.981953	0.999091	0.999239	1	1	0.995633	0.982927	0.987961	0.984473	0.95618	1	0.861289	0.922727	0.891831	0.922355	0.948354	0.980585	0.832959	0.988626	0.998344	1	0.938941	0.944834	0.977857	0.984977	0.983196	0.976831	0.981567	0.97166	0.996616
345	0.995979	0.991644	0.905172	0.964985	0.978654	0.844425	0.988605	0.963746	0.976744	0.991795	0.998002	1	0.996494	1	0.985955	0.989286	0.990857	0.996809	0.960396	0.976863	0.999091	0.998478	1	1	0.996507	0.968293	0.989164	0.982994	0.957303	1	0.849606	0.908289	0.893376	0.914338	0.95255	0.978989	0.823803	0.981991	0.996689	1	0.939177	0.946161	0.977857	0.980047	0.982867	0.979216	0.980799	0.967611	0.996052
350	0.99866	0.991346	0.904188	0.965261	0.983759	0.846444	0.990377	0.963746	0.976744	0.991795	0.999001	1	0.995091	1	0.984551	0.989286	0.986286	0.993617	0.965347	0.977325	1	1	1	1	0.996507	0.973171	0.990609	0.982994	0.947191	1	0.85452	0.915775	0.894509	0.926477	0.949968	0.980319	0.829264	0.984834	1	1	0.938469	0.945213	0.978644	0.984272	0.986491	0.981601	0.983487	0.975709	0.995488
355	0.993298	0.988959	0.905172	0.963606	0.981903	0.843635	0.989111	0.966767	0.953488	0.990801	0.998002	1	0.995792	1	0.985955	0.989286	0.990857	0.994681	0.970297	0.978714	1	0.998478	1	1	0.996507	0.963415	0.988683	0.984104	0.953933	1	0.852295	0.900535	0.892655	0.923958	0.948354	0.981383	0.828301	0.983886	0.996689	1	0.938666	0.944455	0.978447	0.981221	0.984185	0.980239	0.979647	0.963563	0.996616
360	0.994638	0.989854	0.905827	0.962779	0.981903	0.847147	0.988098	0.957704	0.976744	0.991298	0.998002	1	0.995091	1	0.976124	0.9875	0.996571	0.994681	0.955446	0.98149	1	0.997717	1	1	0.99738	0.985366	0.988924	0.982255	0.953933	1	0.854149	0.908824	0.895848	0.920064	0.950936	0.979255	0.830228	0.984834	0.998344	1	0.939728	0.9509	0.977463	0.985211	0.984843	0.981942	0.981951	0.973684	0.996052
365	0.997319	0.989854	0.90759	0.956162	0.977726	0.846883	0.989618	0.975831	0.96124	0.992541	0.997003	1	0.998597	1	0.981742	0.983929	0.994286	0.995745	0.975248	0.983341	1	0.998478	1	1	0.998253	0.980488	0.989164	0.987061	0.944944	1	0.851924	0.903476	0.900278	0.922355	0.94674	0.979521	0.824285	0.98673	0.998344	1	0.938587	0.949573	0.978447	0.983568	0.98089	0.980579	0.983871	0.969636	0.995488
370	0.994638	0.990451	0.910171	0.964709	0.982367	0.846883	0.990884	0.975831	0.976744	0.993287	0.999001	1	0.998597	1	0.980337	0.985714	0.993143	0.997872	0.965347	0.98149	0.999091	0.998478	1	1	0.996507	0.980488	0.987961	0.984843	0.961798	1	0.857116	0.909626	0.894715	0.923042	0.954164	0.981649	0.828622	0.982938	0.996689	0.998619	0.940082	0.947488	0.978742	0.984272	0.984843	0.982964	0.983871	0.955466	0.995488
375	0.995979	0.991346	0.911483	0.962503	0.975406	0.844425	0.990377	0.969789	0.976744	0.989806	0.998002	1	0.997195	1	0.981742	0.983929	0.993143	0.995745	0.960396	0.983341	1	0.996956	1	1	0.99738	0.973171	0.988683	0.985213	0.957303	1	0.854984	0.910963	0.895745	0.922813	0.948031	0.980851	0.82027	0.978199	0.996689	1	0.940515	0.950332	0.979136	0.983333	0.981219	0.98092	0.982335	0.967611	0.996616
380	0.997319	0.990152	0.910622	0.963055	0.978654	0.845127	0.990124	0.966767	0.96124	0.991298	0.998002	1	0.998597	1	0.981742	0.989286	0.992	0.994681	0.960396	0.978251	1	0.997717	1	1	0.995633	0.968293	0.988924	0.983734	0.950562	1	0.853871	0.908289	0.893582	0.922126	0.949322	0.980053	0.827979	0.984834	0.996689	1	0.940082	0.950142	0.97953	0.984038	0.979242	0.981942	0.979647	0.963563	0.996616
385	0.997319	0.991943	0.915499	0.970223	0.980974	0.843635	0.989871	0.969789	0.976744	0.990801	0.998002	0.998512	0.997896	1	0.981742	0.9875	0.988571	0.994681	0.970297	0.985192	0.999091	0.999239	1	1	0.995633	0.968293	0.987479	0.986322	0.97191	1	0.862216	0.913636	0.901411	0.934952	0.950613	0.985372	0.826373	0.981043	0.995033	1	0.941734	0.950142	0.979431	0.983099	0.984185	0.981601	0.985791	0.967611	0.99718
390	0.995979	0.991346	0.911811	0.967191	0.980046	0.8482	0.991643	0.960725	0.976744	0.992044	0.998002	1	0.998597	1	0.981742	0.989286	0.989714	0.994681	0.955446	0.981953	0.999091	0.997717	1	1	0.99476	0.978049	0.988201	0.980407	0.960674	1	0.857858	0.905615	0.90069	0.934952	0.950936	0.980851	0.827658	0.977251	0.996689	1	0.939138	0.948626	0.980022	0.985915	0.985502	0.978876	0.985791	0.95749	0.99718
395	0.997319	0.99254	0.920129	0.963055	0.983759	0.846444	0.990631	0.969789	0.968992	0.990801	0.999001	1	0.997896	1	0.980337	0.9875	0.996571	0.996809	0.965347	0.985655	1	0.999239	1	1	0.998253	0.980488	0.98772	0.984104	0.960674	1	0.860732	0.914439	0.901411	0.928997	0.952227	0.986968	0.827337	0.983886	0.996689	1	0.940161	0.949953	0.979726	0.984977	0.982867	0.982283	0.988095	0.963563	0.996616
400	0.99866	0.990451	0.921974	0.966363	0.977262	0.844513	0.989111	0.969789	0.984496	0.990552	0.999001	1	0.997896	1	0.985955	0.983929	0.993143	0.995745	0.960396	0.981953	1	0.999239	1	1	0.996507	0.982927	0.987961	0.978928	0.961798	1	0.854891	0.91016	0.897703	0.924874	0.953196	0.982979	0.827337	0.979147	0.996689	1	0.943151	0.950332	0.98012	0.982629	0.986491	0.982283	0.985791	0.965587	0.995488
405	0.997319	0.993136	0.923572	0.964985	0.98051	0.842845	0.990377	0.957704	1	0.992044	1	1	0.997896	1	0.98736	0.9875	0.992	0.994681	0.960396	0.984729	1	0.997717	1	1	0.99738	0.982927	0.988683	0.984473	0.962921	1	0.861938	0.910963	0.900587	0.930829	0.950613	0.983511	0.824606	0.981043	0.998344	1	0.940318	0.951469	0.978841	0.983803	0.982867	0.98092	0.988479	0.961538	0.99718
410	1	0.992241	0.922219	0.966915	0.983295	0.847586	0.990377	0.966767	0.984496	0.991546	1	1	0.998597	1	0.991573	0.989286	0.993143	0.996809	0.955446	0.980565	1	0.999239	1	1	0.99738	0.978049	0.988924	0.983734	0.962921	1	0.862494	0.899465	0.899042	0.932203	0.953518	0.982979	0.826534	0.981043	0.996689	1	0.940711	0.950332	0.978742	0.987324	0.982867	0.979216	0.986175	0.965587	0.99718
415	0.994638	0.993435	0.921441	0.967466	0.983759	0.843986	0.989871	0.981873	0.992248	0.990801	1	1	0.999299	1	0.983146	0.985714	0.992	0.993617	0.975248	0.984267	1	0.998478	1	1	0.998253	0.980488	0.990368	0.986322	0.950562	1	0.861567	0.906684	0.896673	0.927852	0.951259	0.981649	0.831031	0.983886	0.996689	1	0.940121	0.949384	0.979037	0.984272	0.984185	0.982283	0.986559	0.973684	0.996052
420	0.99866	0.989555	0.924883	0.966363	0.981903	0.843371	0.990631	0.97281	1	0.992292	1	0.998512	0.999299	1	0.988764	0.989286	0.994286	0.995745	0.970297	0.983341	0.999091	0.999239	1	1	0.99738	0.987805	0.989646	0.983734	0.960674	1	0.86611	0.915508	0.905841	0.941594	0.950936	0.983511	0.82814	0.985782	0.996689	1	0.941813	0.952227	0.980022	0.985446	0.98089	0.983305	0.985407	0.973684	0.99718
425	0.995979	0.988959	0.924228	0.964985	0.979582	0.844249	0.990631	0.969789	0.984496	0.991049	1	0.998512	0.997896	1	0.985955	0.9875	0.994286	0.994681	0.965347	0.982416	0.999091	0.999239	1	1	0.99738	0.97561	0.989164	0.985952	0.951685	1	0.862958	0.913369	0.903472	0.938388	0.945126	0.986702	0.828622	0.985782	0.996689	1	0.941931	0.950142	0.978152	0.985446	0.982208	0.980579	0.985023	0.967611	0.996616
430	0.997319	0.991346	0.924269	0.965536	0.981903	0.84504	0.989618	0.963746	1	0.991049	1	1	1	1	0.983146	0.983929	0.993143	0.995745	0.970297	0.985655	0.999091	0.998478	1	1	0.998253	0.978049	0.988924	0.982625	0.969663	1	0.862031	0.905615	0.89863	0.930142	0.951582	0.980851	0.830067	0.987678	0.996689	1	0.942482	0.950521	0.978644	0.985915	0.981878	0.980579	0.987327	0.959514	0.996616
435	0.99866	0.991644	0.926932	0.969672	0.982367	0.84223	0.991643	0.966767	1	0.991298	1	1	0.999299	1	0.988764	0.983929	0.992	0.997872	0.975248	0.984267	1	0.999239	1	1	0.998253	0.980488	0.990609	0.983734	0.968539	1	0.860362	0.916578	0.90069	0.937929	0.95255	0.983511	0.828461	0.985782	0.996689	1	0.941695	0.952796	0.980317	0.987793	0.985502	0.981261	0.987327	0.969636	0.996616
440	0.99866	0.99254	0.927465	0.968845	0.985615	0.841089	0.990377	0.969789	0.984496	0.991546	0.999001	1	0.999299	1	0.985955	0.989286	0.993143	0.995745	0.970297	0.986118	1	0.999239	1	1	0.99738	0.987805	0.992054	0.979298	0.960674	1	0.86268	0.907754	0.904605	0.941594	0.949322	0.985638	0.824606	0.983886	0.996689	1	0.941459	0.953175	0.979431	0.986385	0.983855	0.981601	0.989247	0.965587	0.996616
445	1	0.991943	0.927055	0.96912	0.984687	0.852063	0.993923	0.978852	1	0.992292	1	0.998512	0.998597	1	0.980337	0.989286	0.996571	0.995745	0.975248	0.982878	1	0.999239	1	1	0.99738	0.980488	0.990368	0.980776	0.957303	1	0.863607	0.914973	0.903678	0.939991	0.95255	0.9875	0.828461	0.987678	0.996689	1	0.94138	0.949384	0.979726	0.984507	0.982208	0.982283	0.984639	0.963563	0.995488
450	0.99866	0.990749	0.927547	0.967466	0.979118	0.847761	0.990124	0.97281	1	0.993536	1	1	0.998597	1	0.984551	0.9875	0.994286	0.995745	0.970297	0.984267	1	0.998478	1	1	0.99738	0.992683	0.989164	0.983734	0.955056	1	0.862309	0.91123	0.901823	0.94251	0.949322	0.981383	0.823643	0.984834	0.996689	1	0.941223	0.949005	0.978939	0.983099	0.984843	0.982283	0.986559	0.97166	0.996616
455	0.997319	0.993733	0.928981	0.974635	0.981439	0.8518	0.992656	0.97281	0.992248	0.993287	1	1	0.998597	1	0.980337	0.9875	0.992	0.995745	0.970297	0.984267	1	0.997717	1	1	0.998253	0.985366	0.988924	0.979667	0.974157	1	0.863792	0.90508	0.90172	0.943197	0.956423	0.983245	0.831192	0.983886	0.996689	1	0.941734	0.951848	0.978053	0.983803	0.982208	0.981261	0.984255	0.963563	0.99718
460	0.99866	0.993435	0.933325	0.973808	0.985615	0.869271	0.993163	0.97281	0.992248	0.992044	0.999001	1	0.999299	1	0.984551	0.9875	0.993143	0.995745	0.970297	0.983341	1	0.997717	1	1	0.99738	0.980488	0.991572	0.985952	0.964045	1	0.872415	0.912299	0.915319	0.933807	0.954164	0.990691	0.841953	0.985782	0.996689	1	0.941065	0.953175	0.978939	0.98615	0.981549	0.982964	0.985407	0.959514	0.995488
465	0.997319	0.992241	0.932915	0.972429	0.982367	0.867164	0.990631	0.969789	1	0.993784	0.998002	1	1	1	0.985955	0.989286	0.997714	0.997872	0.970297	0.983804	1	0.998478	1	1	0.99738	0.982927	0.991332	0.987061	0.962921	1	0.871395	0.910695	0.91398	0.940907	0.951259	0.986702	0.831352	0.982938	0.998344	1	0.940869	0.950711	0.978447	0.983099	0.98089	0.980239	0.985791	0.967611	0.996616
470	0.99866	0.991943	0.933981	0.969948	0.985615	0.868657	0.99215	0.97281	1	0.99279	1	1	0.999299	1	0.990169	0.985714	0.996571	0.994681	0.965347	0.985655	1	0.999239	1	1	0.99738	0.97561	0.992295	0.986691	0.960674	1	0.870376	0.915241	0.916143	0.942968	0.954487	0.98883	0.841792	0.988626	0.996689	1	0.942482	0.95128	0.979628	0.98615	0.984843	0.982283	0.984639	0.977733	0.996052
475	0.997319	0.993435	0.93226	0.971602	0.983759	0.867603	0.99139	0.97281	1	0.993536	1	0.998512	1	1	0.983146	0.989286	0.994286	0.994681	0.990099	0.988431	1	0.999239	1	1	0.996507	0.982927	0.992776	0.985952	0.959551	1	0.870746	0.918449	0.913568	0.938158	0.95836	0.989894	0.839704	0.991469	0.996689	1	0.939728	0.949384	0.979923	0.980751	0.980231	0.985009	0.989247	0.969636	0.99718
480	0.99866	0.994628	0.934063	0.975738	0.982831	0.868569	0.992656	0.981873	1	0.993536	0.999001	1	1	1	0.984551	0.989286	0.993143	0.995745	0.990099	0.98658	1	0.998478	1	1	0.998253	0.990244	0.992054	0.986322	0.962921	1	0.874641	0.915241	0.913361	0.945946	0.95836	0.988298	0.836974	0.98673	0.998344	1	0.943111	0.949763	0.97953	0.983568	0.98089	0.985009	0.990399	0.977733	0.997744
485	0.99866	0.994628	0.932547	0.970499	0.985615	0.867954	0.99215	0.960725	1	0.993287	0.999001	1	1	1	0.988764	0.9875	0.990857	0.995745	0.990099	0.98658	1	0.998478	1	1	0.998253	0.985366	0.992536	0.984843	0.960674	1	0.874455	0.914706	0.914907	0.948923	0.960943	0.987766	0.836332	0.988626	0.998344	1	0.942757	0.949953	0.977168	0.983568	0.981219	0.986031	0.988863	0.977733	0.994924
490	0.997319	0.993435	0.93144	0.973532	0.986079	0.869622	0.993669	0.97281	1	0.992541	1	1	1	1	0.992978	0.991071	0.993143	0.995745	0.980198	0.984267	1	0.999239	1	1	0.996507	0.982927	0.994462	0.982994	0.949438	1	0.874548	0.915508	0.911301	0.940907	0.959006	0.990426	0.83858	0.988626	0.996689	1	0.941774	0.947678	0.978742	0.984038	0.978254	0.983646	0.986559	0.977733	0.996052
495	0.995979	0.99433	0.933858	0.973256	0.985151	0.869886	0.99215	0.975831	1	0.992292	1	1	0.999299	1	0.985955	0.989286	0.993143	0.997872	0.990099	0.988431	1	0.998478	1	1	0.99738	0.987805	0.993739	0.983734	0.961798	1	0.871581	0.913369	0.914598	0.948694	0.958683	0.988564	0.843238	0.993365	0.998344	1	0.943465	0.949005	0.977758	0.986385	0.985173	0.98569	0.989247	0.981781	0.99718
500	0.997319	0.99254	0.933284	0.971602	0.981903	0.864267	0.989871	0.969789	1	0.99279	0.999001	1	1	1	0.981742	0.985714	0.995429	0.996809	0.990099	0.988431	1	0.998478	1	1	0.99738	0.987805	0.992054	0.984473	0.961798	1	0.87631	0.913904	0.914083	0.94984	0.954487	0.986436	0.840668	0.989573	0.996689	1	0.942403	0.952417	0.976577	0.980751	0.97397	0.984668	0.990015	0.967611	0.99718
505	0.995979	0.994628	0.933571	0.97298	0.982367	0.866637	0.990884	0.97281	1	0.994033	1	1	0.999299	1	0.98736	0.989286	0.994286	0.995745	0.990099	0.985655	1	0.999239	1	1	0.99738	0.987805	0.992536	0.984473	0.965169	1	0.874826	0.912567	0.91058	0.946175	0.956423	0.988564	0.837295	0.98673	0.998344	0.998619	0.942875	0.949384	0.977364	0.981925	0.978583	0.985009	0.989631	0.979757	0.996616
510	0.995979	0.993136	0.93226	0.973532	0.985615	0.868218	0.99291	0.969789	1	0.992044	0.999001	1	1	1	0.992978	0.992857	0.992	0.996809	0.985149	0.988894	1	0.998478	1	1	0.995633	0.978049	0.994221	0.984473	0.966292	1	0.87223	0.915241	0.911198	0.946404	0.958037	0.98617	0.836332	0.990521	0.998344	1	0.942639	0.950142	0.978841	0.983333	0.978583	0.985349	0.988479	0.977733	0.997744
515	0.995979	0.99433	0.936563	0.973532	0.985615	0.865408	0.99215	0.981873	1	0.99279	0.998002	1	1	1	0.990169	0.9875	0.993143	0.995745	0.985149	0.989357	1	0.999239	1	1	0.99738	0.985366	0.992054	0.984843	0.965169	1	0.87325	0.918182	0.90852	0.948007	0.957069	0.987234	0.838901	0.989573	0.996689	0.998619	0.943544	0.950711	0.97766	0.984272	0.98089	0.989438	0.990399	0.95749	0.994924
520	0.997319	0.995225	0.935948	0.972429	0.984223	0.863389	0.991897	0.97281	0.992248	0.991795	1	1	1	1	0.991573	0.989286	0.990857	0.996809	0.990099	0.989357	1	0.999239	1	1	0.99476	0.980488	0.99398	0.987431	0.962921	1	0.877237	0.919251	0.911301	0.952817	0.955455	0.9875	0.840989	0.991469	0.998344	1	0.943426	0.950142	0.979923	0.980751	0.978254	0.984668	0.988863	0.975709	0.996616
525	0.995979	0.994032	0.934596	0.972429	0.983759	0.864091	0.99139	0.97281	0.992248	0.993536	0.999001	1	1	1	0.991573	0.9875	0.993143	0.996809	0.990099	0.990282	1	0.998478	1	1	0.999127	0.985366	0.991813	0.9878	0.959551	1	0.879184	0.905348	0.912949	0.946862	0.954487	0.987766	0.832155	0.988626	0.995033	1	0.942954	0.95109	0.979431	0.980751	0.979572	0.986371	0.988863	0.95749	0.99718
530	0.995979	0.99433	0.936645	0.97298	0.984687	0.870149	0.992656	0.969789	1	0.99453	1	1	1	1	0.991573	0.992857	0.995429	0.996809	0.975248	0.991671	1	0.997717	1	1	0.996507	0.985366	0.993017	0.982994	0.969663	1	0.877237	0.910963	0.912228	0.951443	0.951582	0.988298	0.838098	0.989573	0.998344	1	0.943229	0.948246	0.977168	0.983333	0.979572	0.984327	0.988095	0.97166	0.99718
535	0.995979	0.991943	0.936604	0.972429	0.985151	0.871905	0.991137	0.969789	0.992248	0.993784	1	1	0.999299	1	0.990169	0.989286	0.993143	0.996809	0.985149	0.990745	1	0.998478	1	1	0.995633	0.980488	0.993017	0.982255	0.975281	1	0.877701	0.910695	0.909756	0.949153	0.961588	0.988564	0.835368	0.991469	0.996689	1	0.942128	0.954502	0.978644	0.981925	0.981878	0.986031	0.991551	0.975709	0.99718
540	0.99866	0.99254	0.933694	0.974359	0.984687	0.871642	0.992656	0.960725	1	0.991795	0.998002	1	0.999299	1	0.984551	0.989286	0.994286	0.997872	0.990099	0.982878	1	0.998478	1	1	0.996507	0.97561	0.994703	0.984843	0.964045	1	0.876681	0.91631	0.912434	0.946862	0.95836	0.989628	0.832316	0.990521	0.998344	1	0.942678	0.949005	0.978447	0.983099	0.981549	0.986031	0.989631	0.969636	0.997744
545	0.995979	0.994032	0.932833	0.975462	0.980046	0.871203	0.991137	0.97281	1	0.993536	0.999001	1	1	1	0.992978	0.989286	0.993143	0.995745	0.985149	0.98982	1	1	1	1	0.996507	0.980488	0.992776	0.983734	0.960674	1	0.880668	0.914706	0.91058	0.94984	0.959329	0.989096	0.829104	0.98673	0.996689	1	0.94197	0.950711	0.978545	0.981221	0.975618	0.986031	0.988095	0.977733	0.998308
550	0.997319	0.991644	0.935579	0.974635	0.982367	0.870588	0.991897	0.966767	1	0.993287	1	1	1	1	0.988764	0.989286	0.992	0.997872	0.980198	0.98982	1	1	1	1	0.999127	0.987805	0.99398	0.982255	0.969663	1	0.874363	0.91016	0.909138	0.94503	0.962879	0.98883	0.833762	0.987678	0.998344	1	0.943583	0.949194	0.978939	0.982394	0.978254	0.985349	0.988479	0.977733	0.997744
555	0.99866	0.994628	0.934637	0.972705	0.981903	0.871378	0.99291	0.975831	1	0.993536	0.999001	1	1	1	0.988764	0.985714	0.994286	0.996809	0.980198	0.98982	1	0.999239	1	1	0.998253	0.990244	0.993739	0.982625	0.967416	1	0.882058	0.923262	0.91161	0.948465	0.959651	0.98883	0.837295	0.990521	0.998344	1	0.942324	0.954882	0.979037	0.982629	0.979901	0.987734	0.988095	0.965587	0.996052
560	0.995979	0.993136	0.934841	0.970499	0.982367	0.872169	0.989111	0.975831	0.992248	0.993536	1	1	0.999299	1	0.983146	0.991071	0.995429	0.995745	0.980198	0.988431	1	1	1	1	0.998253	0.982927	0.994462	0.982994	0.962921	1	0.880853	0.913636	0.914289	0.945259	0.955132	0.99016	0.837135	0.990521	0.998344	1	0.9426	0.953365	0.978939	0.983099	0.98089	0.98569	0.990399	0.983806	0.996616
565	0.997319	0.993435	0.936767	0.969948	0.985615	0.86892	0.992403	0.969789	0.992248	0.994033	0.997003	1	1	1	0.992978	0.991071	0.993143	0.996809	0.985149	0.988431	1	0.999239	1	1	0.995633	0.982927	0.99398	0.984843	0.964045	1	0.877608	0.920321	0.913361	0.947091	0.956423	0.987766	0.836974	0.984834	0.998344	1	0.943387	0.950521	0.978349	0.982394	0.982867	0.984327	0.991935	0.977733	0.998308
570	0.995979	0.993733	0.933776	0.974083	0.982831	0.869008	0.99215	0.975831	1	0.99279	0.999001	1	0.999299	1	0.992978	0.989286	0.994286	0.995745	0.980198	0.991671	1	0.998478	1	1	0.998253	0.982927	0.993499	0.984473	0.961798	1	0.876032	0.913636	0.909035	0.950527	0.952873	0.9875	0.835047	0.985782	0.996689	1	0.94378	0.950711	0.978742	0.980516	0.977595	0.985009	0.989247	0.975709	0.996052
575	0.995979	0.99254	0.933694	0.976289	0.979118	0.867603	0.991897	0.97281	1	0.993536	1	1	0.999299	1	0.992978	0.989286	0.996571	0.996809	0.980198	0.988431	1	0.997717	1	1	0.998253	0.982927	0.994221	0.984843	0.950562	1	0.877886	0.920321	0.911301	0.95694	0.956746	0.989894	0.834404	0.989573	0.998344	1	0.944291	0.956209	0.977168	0.978169	0.977265	0.986031	0.988863	0.981781	0.997744
580	0.994638	0.99254	0.933694	0.972705	0.984687	0.869535	0.993163	0.966767	1	0.99453	0.998002	1	0.999299	1	0.990169	0.989286	0.995429	0.995745	0.975248	0.987043	0.999091	0.999239	1	1	0.99738	0.982927	0.99398	0.987431	0.962921	1	0.878257	0.914973	0.909344	0.947778	0.959006	0.989628	0.837456	0.990521	0.996689	0.998619	0.943151	0.956019	0.978644	0.982394	0.976606	0.986712	0.989631	0.989879	0.996616
585	0.997319	0.993733	0.933981	0.975186	0.984223	0.869359	0.99291	0.981873	1	0.994033	0.999001	1	0.999299	1	0.990169	0.989286	0.996571	0.996809	0.980198	0.987969	0.999091	0.999239	1	1	0.999127	0.990244	0.99398	0.985952	0.953933	1	0.881502	0.920856	0.911301	0.952588	0.955778	0.99016	0.829907	0.993365	0.996689	1	0.943387	0.952417	0.979333	0.983099	0.977924	0.986712	0.992704	0.98583	0.99718
590	0.997319	0.994032	0.933735	0.968018	0.983759	0.872608	0.991897	0.963746	1	0.993536	1	1	1	1	0.991573	0.991071	0.995429	0.996809	0.975248	0.990745	1	0.998478	1	1	0.99738	0.987805	0.994221	0.985952	0.955056	1	0.873435	0.91631	0.911507	0.949382	0.956101	0.989362	0.834886	0.989573	0.998344	1	0.943229	0.950711	0.979923	0.982629	0.978913	0.982624	0.990015	0.983806	0.998308
595	0.997319	0.992241	0.936071	0.97298	0.985151	0.864969	0.992656	0.981873	0.992248	0.995525	0.999001	1	0.999299	1	0.994382	0.991071	0.994286	0.993617	0.985149	0.990282	1	1	1	1	0.996507	0.990244	0.994221	0.986322	0.965169	1	0.879926	0.915508	0.911713	0.950527	0.953518	0.988298	0.838259	0.988626	0.998344	1	0.944842	0.953934	0.979628	0.980751	0.979901	0.982964	0.988863	0.98583	0.998308
600	0.99866	0.992838	0.933899	0.97684	0.983759	0.865584	0.989618	0.975831	0.992248	0.993784	0.999001	0.998512	0.999299	1	0.991573	0.985714	0.994286	0.996809	0.985149	0.986118	0.999091	1	1	1	0.996507	0.980488	0.994943	0.982625	0.962921	1	0.879926	0.920321	0.913258	0.953275	0.956423	0.989628	0.834083	0.983886	0.998344	1	0.943701	0.954313	0.977955	0.978873	0.977924	0.982624	0.988863	0.983806	0.995488
605	0.995979	0.992838	0.934964	0.971878	0.982367	0.862335	0.992656	0.97281	1	0.992541	0.999001	0.998512	1	1	0.988764	0.992857	0.996571	0.998936	0.990099	0.98982	1	0.999239	1	1	0.998253	0.978049	0.994221	0.984473	0.968539	1	0.880111	0.920321	0.911301	0.948007	0.956101	0.986436	0.832798	0.991469	0.998344	1	0.944882	0.950332	0.977857	0.980986	0.979901	0.983305	0.987327	0.977733	0.99718
610	0.995979	0.993136	0.934923	0.975186	0.985151	0.868745	0.992403	0.97281	0.992248	0.993536	0.998002	1	1	1	0.992978	0.992857	0.993143	0.995745	0.985149	0.988894	1	1	1	1	0.99738	0.987805	0.99398	0.986691	0.965169	1	0.879462	0.918449	0.914804	0.948465	0.955132	0.990691	0.835368	0.98673	0.996689	1	0.944134	0.953175	0.979333	0.982864	0.978913	0.986031	0.991551	0.973684	0.997744
615	0.997319	0.993733	0.936522	0.972705	0.982367	0.868393	0.992656	0.97281	1	0.993784	0.999001	0.998512	1	1	0.994382	0.994643	0.995429	0.997872	0.990099	0.990282	1	0.999239	1	1	0.99738	0.978049	0.994943	0.981885	0.967416	1	0.877051	0.910695	0.911198	0.948236	0.957715	0.991223	0.834565	0.990521	0.995033	1	0.944764	0.953175	0.979234	0.98216	0.979242	0.986712	0.991551	0.979757	0.99718
620	0.994638	0.993733	0.93435	0.972153	0.983295	0.864881	0.992656	0.97281	0.992248	0.993287	0.998002	1	1	1	0.988764	0.994643	0.994286	0.997872	0.980198	0.987043	1	1	1	1	0.996507	0.987805	0.993258	0.98817	0.964045	1	0.884562	0.916845	0.912949	0.956024	0.956746	0.990691	0.830549	0.987678	0.998344	1	0.943623	0.954313	0.979037	0.983099	0.974959	0.983305	0.991167	0.98583	0.998308
625	0.997319	0.993733	0.934432	0.974359	0.986079	0.865847	0.99215	0.969789	1	0.99453	0.997003	1	0.998597	1	0.988764	0.992857	0.995429	0.998936	0.985149	0.987969	1	0.999239	1	1	0.998253	0.982927	0.993258	0.98817	0.958427	1	0.879184	0.92139	0.912949	0.955566	0.95481	0.99016	0.833119	0.989573	0.998344	1	0.942836	0.955261	0.978742	0.981455	0.980231	0.984668	0.989631	0.983806	0.99718
630	0.997319	0.99254	0.933571	0.974635	0.982367	0.865408	0.993163	0.97281	1	0.994281	0.999001	1	1	1	0.997191	0.996429	0.996571	0.995745	0.990099	0.986118	1	1	1	1	0.999127	0.985366	0.993499	0.985952	0.969663	1	0.881038	0.914439	0.914289	0.955566	0.962234	0.990957	0.836813	0.989573	0.996689	1	0.943151	0.952986	0.978644	0.984742	0.979901	0.983986	0.989247	0.981781	0.99718
635	0.997319	0.992838	0.934145	0.974083	0.985151	0.861018	0.992656	0.975831	0.992248	0.993536	0.998002	1	1	1	0.994382	0.994643	0.994286	0.996809	0.980198	0.990282	1	0.999239	1	1	0.99738	0.978049	0.993499	0.982994	0.976404	1	0.881317	0.916845	0.910168	0.951214	0.956423	0.989362	0.833601	0.987678	0.996689	1	0.945118	0.952986	0.97825	0.980047	0.977265	0.985009	0.988863	0.981781	0.99718
640	0.995979	0.993435	0.933325	0.974359	0.983759	0.867428	0.99215	0.969789	1	0.993536	0.999001	1	0.999299	1	0.991573	0.996429	0.995429	0.996809	0.990099	0.988894	1	1	1	1	0.998253	0.978049	0.992536	0.984473	0.959551	1	0.880668	0.911497	0.910065	0.951901	0.95836	0.986436	0.837777	0.990521	0.998344	1	0.945196	0.954882	0.978152	0.983333	0.975947	0.984668	0.988095	0.977733	0.997744
645	0.995979	0.991346	0.934841	0.971326	0.983295	0.86295	0.993416	0.97281	1	0.992541	0.999001	1	1	1	0.992978	0.994643	0.995429	0.998936	0.985149	0.991671	1	0.999239	1	1	0.999127	0.990244	0.993739	0.984473	0.964045	1	0.882151	0.913102	0.907489	0.946404	0.954164	0.989362	0.839383	0.988626	0.996689	1	0.946377	0.957156	0.978447	0.983333	0.977265	0.988075	0.991167	0.973684	0.997744
650	0.995979	0.991943	0.935825	0.975738	0.983295	0.866637	0.992656	0.969789	0.992248	0.991546	0.998002	0.998512	0.999299	1	0.991573	0.992857	0.993143	0.996809	0.990099	0.985655	1	1	1	1	0.99738	0.985366	0.993499	0.98817	0.975281	1	0.885118	0.910963	0.914907	0.953733	0.961588	0.988298	0.83601	0.993365	0.996689	1	0.945118	0.957536	0.978742	0.981925	0.977595	0.984327	0.990015	0.979757	0.997744
655	0.995979	0.992241	0.932997	0.977116	0.981903	0.86137	0.99139	0.969789	1	0.993287	0.998002	1	1	1	0.994382	0.994643	0.996571	0.994681	0.985149	0.987043	1	0.998478	1	1	0.999127	0.985366	0.99398	0.98817	0.975281	1	0.884655	0.916845	0.914907	0.950069	0.962234	0.988298	0.841632	0.990521	0.996689	0.998619	0.944842	0.956588	0.978644	0.980986	0.976277	0.982624	0.989247	0.973684	0.998872
660	0.997319	0.994032	0.933899	0.978219	0.983759	0.867515	0.993416	0.969789	1	0.994281	0.999001	1	1	1	0.991573	0.992857	0.995429	0.996809	0.985149	0.987043	1	0.997717	1	1	0.999127	0.987805	0.993258	0.985952	0.975281	1	0.886787	0.908824	0.916555	0.951672	0.954164	0.989362	0.840668	0.994313	0.998344	1	0.944921	0.952607	0.97825	0.983099	0.977924	0.980239	0.987711	0.965587	0.999436
665	0.995979	0.995524	0.932956	0.977116	0.984687	0.869886	0.993669	0.975831	1	0.99453	0.999001	0.998512	0.999299	1	0.988764	0.991071	0.996571	0.996809	0.990099	0.991671	1	0.999239	1	1	0.99738	0.980488	0.993499	0.983734	0.973034	1	0.882707	0.910428	0.913671	0.95213	0.955778	0.989362	0.834725	0.992417	0.998344	1	0.944921	0.956398	0.978447	0.984038	0.983526	0.983305	0.991167	0.961538	0.99718
670	0.99866	0.993435	0.935866	0.97684	0.981903	0.86453	0.99291	0.978852	1	0.994033	0.999001	0.998512	0.998597	1	0.988764	0.992857	0.993143	0.992553	0.990099	0.993522	1	0.999239	1	1	0.99738	0.990244	0.992054	0.987061	0.977528	1	0.889291	0.918984	0.91604	0.948923	0.960297	0.991223	0.831674	0.987678	0.996689	0.998619	0.944528	0.953365	0.976971	0.984977	0.98089	0.985009	0.988863	0.969636	0.998308
675	0.994638	0.993733	0.935169	0.977667	0.980046	0.862423	0.99291	0.969789	1	0.99453	0.999001	1	1	1	0.997191	0.994643	0.997714	0.995745	0.985149	0.988894	1	0.999239	1	1	0.998253	0.992683	0.993258	0.982994	0.974157	1	0.882893	0.913636	0.918821	0.955795	0.957392	0.988298	0.837777	0.988626	1	1	0.944724	0.954123	0.976774	0.982629	0.981219	0.986031	0.990783	0.981781	0.997744
680	0.997319	0.992241	0.934063	0.974635	0.983759	0.864706	0.994429	0.963746	1	0.993038	0.999001	1	0.999299	1	0.992978	0.994643	0.996571	0.992553	0.980198	0.992133	1	0.999239	1	1	0.99738	0.985366	0.994221	0.987061	0.968539	1	0.88382	0.910695	0.918821	0.951672	0.956101	0.989628	0.839704	0.990521	0.998344	0.998619	0.946023	0.952607	0.980907	0.982629	0.979572	0.983305	0.989247	0.97166	0.997744
685	0.995979	0.994927	0.93562	0.978219	0.982831	0.866901	0.993163	0.978852	0.984496	0.993287	0.999001	1	1	1	0.990169	0.992857	0.996571	0.994681	0.990099	0.98982	1	0.999239	1	1	0.998253	0.985366	0.993499	0.986691	0.975281	1	0.884562	0.908289	0.917585	0.954879	0.962234	0.9875	0.835528	0.987678	0.996689	1	0.945511	0.953555	0.97766	0.985915	0.980231	0.983646	0.990399	0.973684	0.996616
690	0.997319	0.994032	0.936604	0.97491	0.985615	0.866989	0.992656	0.966767	0.992248	0.995276	0.999001	1	1	1	0.991573	0.991071	0.997714	0.994681	0.990099	0.988894	1	0.998478	1	1	0.998253	0.992683	0.993017	0.9878	0.970787	1	0.883635	0.918449	0.917482	0.956253	0.964816	0.988564	0.834243	0.993365	1	1	0.946455	0.95545	0.977561	0.984507	0.981878	0.984668	0.989247	0.975709	0.998308
695	0.997319	0.99254	0.935497	0.977116	0.987471	0.865759	0.994176	0.975831	1	0.993287	0.999001	1	0.999299	1	0.990169	0.994643	0.995429	0.993617	0.990099	0.992596	1	0.999239	1	1	0.998253	0.992683	0.994943	0.98817	0.970787	1	0.884191	0.916043	0.919543	0.961521	0.959651	0.988564	0.846129	0.989573	1	1	0.944528	0.953555	0.978152	0.985915	0.982208	0.985009	0.989631	0.967611	0.997744
700	0.995979	0.992838	0.936194	0.974635	0.988399	0.865145	0.993669	0.97281	1	0.994281	0.999001	0.998512	1	1	0.991573	0.992857	0.995429	0.995745	0.990099	0.992133	1	0.998478	1	1	0.998253	0.992683	0.993739	0.986691	0.97191	1	0.887065	0.919251	0.917379	0.958314	0.960943	0.990957	0.840668	0.98673	0.996689	1	0.943859	0.95545	0.978545	0.984742	0.981219	0.985009	0.991551	0.975709	0.998308
705	0.994638	0.993435	0.935825	0.976013	0.985615	0.859175	0.99215	0.97281	1	0.994779	0.999001	0.998512	1	1	0.994382	0.994643	0.993143	0.994681	0.990099	0.993522	1	1	1	1	0.996507	0.985366	0.993739	0.982625	0.97191	1	0.88484	0.914706	0.921088	0.957398	0.952227	0.987766	0.838741	0.990521	0.998344	0.998619	0.944882	0.955071	0.977857	0.982629	0.979242	0.983986	0.991551	0.973684	0.998308
710	0.997319	0.99433	0.933735	0.97491	0.984687	0.864969	0.990884	0.969789	1	0.996271	1	1	1	1	0.994382	0.996429	0.990857	0.994681	0.980198	0.989357	1	0.999239	1	1	0.996507	0.985366	0.991813	0.982255	0.973034	1	0.884655	0.912834	0.922736	0.95694	0.95836	0.989096	0.832637	0.984834	0.998344	1	0.945	0.953934	0.977857	0.983333	0.979242	0.986031	0.990783	0.973684	0.998308
715	0.995979	0.991943	0.935948	0.976289	0.982367	0.864004	0.993163	0.969789	1	0.993287	0.999001	1	1	1	0.992978	0.991071	0.997714	0.995745	0.990099	0.991208	0.999091	0.999239	1	1	0.998253	0.987805	0.993499	0.986691	0.967416	1	0.887065	0.915508	0.918718	0.955108	0.959974	0.989362	0.829586	0.987678	0.996689	0.998619	0.944488	0.953934	0.977561	0.984977	0.978913	0.987053	0.990399	0.975709	0.998308
720	0.995979	0.993435	0.934391	0.974083	0.983295	0.862335	0.993163	0.963746	1	0.994779	0.999001	0.998512	1	1	0.991573	0.992857	0.996571	0.995745	0.990099	0.993059	1	1	1	1	0.996507	0.992683	0.991813	0.987061	0.966292	1	0.88892	0.908824	0.916246	0.952359	0.959329	0.987234	0.830228	0.989573	0.996689	1	0.945039	0.95128	0.978939	0.983333	0.978254	0.982964	0.990015	0.97166	0.99718
725	0.995979	0.993435	0.934964	0.978495	0.984223	0.864618	0.993416	0.969789	1	0.994779	0.999001	1	1	1	0.985955	0.989286	0.996571	0.996809	0.985149	0.991671	1	0.998478	1	1	0.996507	0.987805	0.992776	0.983364	0.966292	1	0.886045	0.916845	0.920573	0.958314	0.959329	0.988298	0.829746	0.987678	1	1	0.944449	0.951659	0.97953	0.982864	0.981878	0.986031	0.99232	0.969636	0.997744
730	0.997319	0.994927	0.936481	0.975738	0.983759	0.865233	0.991897	0.984894	1	0.99453	0.999001	0.998512	0.999299	1	0.990169	0.991071	0.998857	0.994681	0.990099	0.990745	1	1	1	1	0.998253	0.990244	0.994462	0.985213	0.975281	1	0.886509	0.914706	0.916761	0.954879	0.959651	0.9875	0.842274	0.987678	0.998344	1	0.943426	0.954502	0.978545	0.982864	0.979572	0.983646	0.991551	0.977733	0.997744
735	0.997319	0.993733	0.934473	0.977667	0.983759	0.867164	0.993669	0.978852	1	0.99279	1	1	1	1	0.990169	0.991071	0.995429	0.994681	0.990099	0.990745	1	0.999239	1	1	0.999127	0.985366	0.992295	0.985952	0.977528	1	0.886602	0.92139	0.920882	0.95694	0.959329	0.988298	0.839865	0.989573	1	1	0.946652	0.952796	0.978349	0.983568	0.976936	0.984668	0.991551	0.977733	0.998872
740	0.994638	0.994628	0.934923	0.974359	0.983759	0.865759	0.992656	0.963746	1	0.993536	0.999001	0.998512	1	1	0.992978	0.992857	0.996571	0.994681	0.985149	0.988894	1	0.998478	1	1	0.998253	0.987805	0.993258	0.984843	0.974157	1	0.883635	0.917647	0.918718	0.95923	0.957715	0.991489	0.83344	0.987678	0.998344	1	0.945236	0.953555	0.978545	0.984977	0.980231	0.986031	0.991167	0.97166	0.99718
745	0.994638	0.991346	0.93689	0.977392	0.983295	0.861194	0.99291	0.978852	0.992248	0.993784	0.999001	1	0.999299	1	0.992978	0.991071	0.994286	0.994681	0.975248	0.987969	1	0.999239	1	1	0.999127	0.982927	0.99398	0.985582	0.973034	1	0.885767	0.913369	0.923457	0.955795	0.959006	0.990426	0.83585	0.990521	0.998344	1	0.943662	0.952038	0.97825	0.980282	0.979572	0.982283	0.989247	0.967611	0.998308
750	0.995979	0.992838	0.937546	0.976289	0.985151	0.867691	0.991897	0.978852	1	0.99453	0.999001	1	0.999299	1	0.988764	0.991071	0.993143	0.993617	0.980198	0.991208	1	0.998478	1	1	0.998253	0.987805	0.993739	0.984473	0.97191	1	0.882615	0.905615	0.915422	0.953962	0.959651	0.98883	0.834565	0.990521	1	0.998619	0.944842	0.954123	0.97766	0.985446	0.979242	0.984668	0.991167	0.97166	0.998308
755	0.995979	0.991346	0.935907	0.975462	0.985151	0.866989	0.994429	0.97281	1	0.993784	0.999001	1	1	1	0.992978	0.994643	0.994286	0.993617	0.990099	0.988894	1	1	1	1	0.996507	0.992683	0.99398	0.987431	0.97191	1	0.883171	0.912567	0.913877	0.951672	0.956746	0.99016	0.835689	0.985782	0.998344	1	0.946927	0.954313	0.978742	0.984038	0.981549	0.983305	0.989631	0.973684	0.997744
760	0.997319	0.992838	0.93771	0.97684	0.985615	0.862862	0.991643	0.978852	1	0.994281	0.999001	1	0.999299	1	0.991573	0.991071	0.998857	0.996809	0.975248	0.989357	1	0.999239	1	1	0.996507	0.990244	0.992776	0.982625	0.979775	1	0.885675	0.912299	0.913052	0.955795	0.957069	0.988032	0.837456	0.992417	0.998344	1	0.943819	0.95128	0.98012	0.982394	0.978254	0.982283	0.989631	0.977733	0.99718
765	0.994638	0.99254	0.9373	0.974359	0.98051	0.865847	0.992403	0.960725	1	0.994779	0.999001	1	1	1	0.988764	0.989286	0.997714	0.995745	0.975248	0.990745	1	0.999239	1	1	0.998253	0.980488	0.993258	0.981146	0.973034	1	0.883542	0.902139	0.917173	0.953504	0.959974	0.992287	0.836332	0.98673	0.996689	1	0.944528	0.954502	0.977364	0.985681	0.979901	0.984327	0.990783	0.969636	0.99718
770	0.995979	0.991943	0.936358	0.974083	0.983295	0.864618	0.991897	0.975831	1	0.995027	1	1	1	1	0.990169	0.992857	0.996571	0.995745	0.975248	0.990282	1	0.999239	1	1	0.998253	0.987805	0.992776	0.984473	0.976404	1	0.887158	0.905615	0.917379	0.950069	0.956423	0.989096	0.835689	0.989573	0.998344	1	0.944252	0.950711	0.979628	0.986385	0.979901	0.982283	0.99232	0.975709	0.99718
775	0.99866	0.993435	0.935456	0.972705	0.984687	0.865057	0.992656	0.969789	1	0.994281	0.999001	1	1	1	0.984551	0.992857	0.995429	0.995745	0.975248	0.991208	1	0.999239	1	1	0.99738	0.987805	0.992776	0.985582	0.97191	1	0.880389	0.908556	0.91501	0.954191	0.955132	0.986968	0.834886	0.987678	1	1	0.945157	0.953744	0.979333	0.983803	0.979901	0.981601	0.990015	0.979757	0.998308
780	0.995979	0.993435	0.937833	0.971878	0.982367	0.863828	0.99139	0.975831	1	0.993536	0.999001	1	1	1	0.994382	0.991071	0.996571	0.995745	0.975248	0.98982	1	0.999239	1	1	0.998253	0.997561	0.992536	0.984473	0.965169	1	0.881873	0.913369	0.917173	0.954879	0.959329	0.989894	0.829104	0.995261	0.996689	1	0.945432	0.952796	0.97825	0.98662	0.978583	0.983986	0.991551	0.979757	0.998308
785	0.997319	0.99433	0.936563	0.969948	0.987007	0.867164	0.993669	0.975831	1	0.996022	0.999001	1	0.999299	1	0.994382	0.991071	0.996571	0.996809	0.975248	0.991671	1	0.998478	1	1	0.998253	0.997561	0.992776	0.985582	0.977528	1	0.881502	0.915775	0.91707	0.953504	0.954164	0.9875	0.838259	0.991469	1	1	0.944528	0.951659	0.97953	0.984272	0.98089	0.982964	0.99232	0.979757	0.998308
790	0.997319	0.99433	0.938079	0.971326	0.987935	0.868745	0.994176	0.97281	1	0.993784	0.999001	1	0.999299	1	0.992978	0.992857	0.997714	0.996809	0.975248	0.992596	1	0.999239	1	1	0.99738	0.990244	0.993739	0.982994	0.97191	1	0.882707	0.91123	0.918718	0.960376	0.96062	0.989894	0.836171	0.992417	0.998344	1	0.947478	0.954882	0.978939	0.984038	0.979901	0.986712	0.990399	0.97166	0.997744
795	0.995979	0.994032	0.939103	0.973256	0.985151	0.869359	0.99215	0.981873	1	0.99453	0.999001	1	1	1	0.992978	0.994643	0.996571	0.995745	0.980198	0.991208	1	0.999239	1	1	0.99738	0.992683	0.992536	0.9878	0.970787	1	0.885396	0.915508	0.921912	0.959001	0.956746	0.989096	0.837616	0.993365	0.998344	1	0.945747	0.954692	0.980809	0.984272	0.979242	0.985349	0.991167	0.969636	0.999436
800	0.997319	0.993435	0.938448	0.974635	0.982367	0.864969	0.99139	0.978852	1	0.993287	1	1	0.999299	1	0.994382	0.992857	0.996571	0.995745	0.980198	0.991671	1	0.997717	1	1	0.99738	0.990244	0.992776	0.982255	0.978652	1	0.885025	0.910963	0.921294	0.963582	0.955455	0.988032	0.832959	0.990521	0.996689	1	0.945865	0.954123	0.978152	0.982864	0.977595	0.982283	0.988095	0.983806	0.997744
805	0.997319	0.993435	0.938407	0.97298	0.985615	0.866286	0.993416	0.981873	1	0.99453	0.999001	1	1	1	0.995787	0.992857	0.998857	0.996809	0.975248	0.993522	1	0.999239	1	1	0.998253	0.992683	0.992536	0.983364	0.977528	1	0.880389	0.906952	0.918409	0.954421	0.959329	0.989362	0.837295	0.987678	0.998344	0.998619	0.944842	0.953555	0.977168	0.982629	0.975288	0.983986	0.990399	0.963563	0.997744
810	0.995979	0.993136	0.937218	0.975738	0.987007	0.868481	0.993416	0.981873	1	0.993536	0.999001	1	1	1	0.995787	0.991071	0.997714	0.997872	0.985149	0.994447	1	0.999239	1	1	0.99738	0.995122	0.993017	0.983734	0.982022	1	0.882986	0.912834	0.916658	0.961521	0.961265	0.987234	0.835368	0.994313	0.998344	0.998619	0.945039	0.953744	0.980022	0.987793	0.981219	0.981942	0.989631	0.969636	0.99718
815	0.997319	0.99433	0.937792	0.974635	0.984223	0.870149	0.993669	0.978852	1	0.995773	0.999001	1	1	1	0.990169	0.994643	0.996571	0.995745	0.985149	0.990745	1	1	1	1	0.99738	0.995122	0.99398	0.982625	0.980899	1	0.88076	0.919786	0.920161	0.962437	0.962879	0.988298	0.832637	0.992417	0.996689	0.998619	0.945668	0.953175	0.978841	0.987793	0.982208	0.986371	0.988863	0.975709	0.997744
820	0.99866	0.99254	0.939431	0.977667	0.983759	0.866374	0.99291	0.990937	1	0.995276	1	1	1	1	0.992978	0.989286	0.994286	0.997872	0.975248	0.990745	1	1	1	1	0.998253	0.987805	0.994221	0.982255	0.975281	1	0.883635	0.925134	0.921191	0.961063	0.960297	0.986968	0.837777	0.989573	0.998344	1	0.944882	0.955071	0.977561	0.984038	0.979242	0.985349	0.989631	0.977733	0.999436
825	0.995979	0.99433	0.937218	0.97298	0.986079	0.862072	0.993416	0.978852	1	0.995773	0.999001	1	0.999299	1	0.991573	0.991071	0.995429	0.994681	0.985149	0.990745	1	0.999239	1	1	0.99738	0.990244	0.992776	0.983364	0.975281	1	0.883171	0.918717	0.920367	0.96404	0.956746	0.989096	0.838901	0.991469	0.998344	1	0.943465	0.953744	0.978545	0.984507	0.975947	0.982283	0.989247	0.967611	0.998308
830	0.995979	0.994628	0.939349	0.970499	0.985151	0.863565	0.99215	0.978852	1	0.993287	0.999001	1	1	1	0.995787	0.991071	0.994286	0.995745	0.975248	0.994447	1	0.999239	1	1	0.998253	0.990244	0.993258	0.983364	0.983146	1	0.884655	0.918182	0.913877	0.963582	0.956101	0.99016	0.837135	0.991469	1	1	0.94559	0.954502	0.979037	0.981455	0.98056	0.985349	0.990783	0.979757	0.997744
835	0.995979	0.993733	0.938612	0.975462	0.981903	0.864091	0.991897	0.981873	1	0.994281	0.999001	1	1	1	0.991573	0.991071	0.995429	0.995745	0.980198	0.993984	1	0.999239	1	1	0.99738	0.990244	0.99398	0.984843	0.978652	1	0.885489	0.911765	0.917791	0.963124	0.960297	0.987234	0.835689	0.988626	0.998344	1	0.945118	0.956209	0.978447	0.981455	0.976277	0.983646	0.990783	0.981781	0.998308
840	0.995979	0.997016	0.937587	0.973256	0.984687	0.866111	0.99291	0.978852	1	0.994033	0.999001	1	1	1	0.988764	0.991071	0.996571	0.996809	0.980198	0.993059	1	1	1	1	0.999127	0.990244	0.991091	0.983364	0.977528	1	0.884655	0.918449	0.921603	0.960605	0.962556	0.989362	0.838259	0.990521	0.996689	1	0.94559	0.954882	0.97825	0.98615	0.982537	0.982964	0.990399	0.969636	0.99718
845	0.994638	0.995822	0.937095	0.973532	0.985615	0.866198	0.99139	0.975831	1	0.99453	0.999001	1	0.999299	1	0.994382	0.991071	0.996571	0.994681	0.980198	0.99491	1	0.997717	1	1	0.998253	0.990244	0.994462	0.982625	0.983146	1	0.886231	0.912299	0.917585	0.964956	0.962879	0.989096	0.838741	0.989573	0.998344	1	0.945118	0.954692	0.978742	0.985915	0.980231	0.984327	0.990015	0.97166	0.999436
850	0.995979	0.993733	0.936399	0.977667	0.984223	0.868569	0.992403	0.969789	1	0.993784	0.999001	1	0.999299	1	0.990169	0.991071	0.995429	0.993617	0.970297	0.992133	1	0.997717	1	1	0.996507	0.992683	0.993258	0.987061	0.979775	1	0.881502	0.914706	0.918203	0.961979	0.959974	0.989096	0.831995	0.995261	0.996689	1	0.945983	0.954502	0.979333	0.982629	0.979901	0.982964	0.989247	0.975709	0.99718
855	0.994638	0.993435	0.936972	0.975186	0.986079	0.864442	0.992656	0.975831	1	0.994779	1	1	1	1	0.991573	0.991071	0.995429	0.995745	0.970297	0.992596	1	0.997717	1	1	0.996507	0.992683	0.994703	0.986691	0.982022	1	0.884284	0.914973	0.92047	0.966789	0.962556	0.988298	0.836332	0.995261	0.998344	1	0.945708	0.955829	0.979628	0.984507	0.978583	0.981942	0.991167	0.975709	0.997744
860	0.995979	0.993435	0.938448	0.974635	0.986079	0.866462	0.991897	0.97281	1	0.993536	0.999001	1	1	1	0.981742	0.989286	0.994286	0.995745	0.970297	0.992596	1	0.999239	1	1	0.99738	0.990244	0.993017	0.981516	0.975281	1	0.886509	0.912834	0.917997	0.961521	0.956101	0.988564	0.833762	0.995261	0.996689	1	0.944606	0.953555	0.979037	0.984038	0.976936	0.98092	0.990399	0.977733	0.997744
865	0.997319	0.994628	0.937833	0.975738	0.984223	0.867867	0.991137	0.984894	1	0.994033	0.999001	1	1	1	0.995787	0.991071	0.997714	0.995745	0.975248	0.993522	1	0.998478	1	1	0.998253	0.995122	0.993017	0.981516	0.973034	1	0.886324	0.913904	0.920676	0.963811	0.957392	0.98617	0.829104	0.991469	0.993377	1	0.94555	0.956019	0.979726	0.984977	0.979242	0.985009	0.991167	0.975709	0.998308
870	0.995979	0.99433	0.938284	0.974083	0.983759	0.866462	0.993416	0.978852	1	0.996022	1	1	1	1	0.994382	0.989286	0.993143	0.994681	0.975248	0.993522	1	0.999239	1	1	0.998253	0.995122	0.993739	0.985582	0.965169	1	0.884006	0.916578	0.921294	0.963582	0.961265	0.988564	0.83601	0.989573	0.996689	1	0.944646	0.953365	0.978349	0.984272	0.977265	0.983646	0.989247	0.975709	0.997744
875	0.997319	0.99254	0.937874	0.973808	0.987007	0.862423	0.992403	0.987915	1	0.99453	0.999001	0.998512	1	1	0.98736	0.994643	0.996571	0.994681	0.975248	0.99491	1	0.999239	1	1	0.998253	0.997561	0.993258	0.984473	0.976404	1	0.890032	0.909626	0.923354	0.96404	0.957715	0.985638	0.832637	0.985782	1	1	0.945826	0.955071	0.979431	0.982394	0.981549	0.98569	0.990015	0.975709	0.998308
880	0.997319	0.993136	0.937792	0.974083	0.986079	0.868393	0.994176	0.97281	1	0.99453	0.999001	1	1	1	0.992978	0.994643	0.995429	0.994681	0.985149	0.996298	1	0.999239	1	1	0.99738	0.997561	0.993017	0.981516	0.975281	1	0.887807	0.918182	0.919852	0.961979	0.956746	0.985372	0.837777	0.990521	0.998344	1	0.945629	0.954882	0.979234	0.984038	0.979242	0.981942	0.989631	0.969636	0.998308
885	0.997319	0.994628	0.936849	0.973808	0.987471	0.866725	0.99291	0.981873	0.992248	0.994281	0.999001	1	1	1	0.995787	0.996429	0.996571	0.995745	0.975248	0.995835	1	0.999239	1	1	0.996507	0.987805	0.993739	0.983734	0.978652	1	0.888085	0.913369	0.920058	0.961063	0.961588	0.989362	0.834083	0.989573	0.996689	1	0.943977	0.956398	0.97953	0.984038	0.974959	0.985349	0.989631	0.979757	0.998872
890	0.997319	0.994628	0.93853	0.975186	0.986543	0.868657	0.992656	0.978852	1	0.994033	0.999001	1	1	1	0.994382	0.991071	0.997714	0.994681	0.975248	0.992596	1	0.998478	1	1	0.998253	0.997561	0.992776	0.987061	0.979775	1	0.885025	0.915508	0.923251	0.964498	0.958037	0.989362	0.829264	0.989573	0.998344	0.998619	0.945786	0.954123	0.978939	0.985446	0.979901	0.985349	0.989631	0.967611	0.997744
895	0.995979	0.995225	0.937259	0.973532	0.986079	0.860404	0.993923	0.981873	1	0.994779	1	1	1	1	0.992978	0.992857	0.996571	0.994681	0.975248	0.99491	0.999091	0.999239	1	1	0.999127	0.997561	0.992295	0.986322	0.982022	1	0.889569	0.919519	0.9215	0.964498	0.95481	0.987234	0.828783	0.989573	0.996689	1	0.944528	0.955261	0.977758	0.985446	0.976606	0.98569	0.986559	0.981781	0.998308
900	0.99866	0.99433	0.938939	0.974359	0.985151	0.866901	0.993163	0.97281	1	0.994779	1	0.998512	1	1	0.990169	0.992857	0.994286	0.994681	0.980198	0.994447	1	0.999239	1	1	0.996507	0.992683	0.992295	0.987061	0.976404	1	0.886416	0.910963	0.920779	0.958543	0.957715	0.988564	0.828783	0.991469	0.996689	1	0.944921	0.953365	0.979037	0.987793	0.976936	0.983986	0.988095	0.969636	0.998308
905	0.99866	0.99433	0.935538	0.975738	0.985151	0.868042	0.994176	0.981873	1	0.995276	0.999001	1	1	1	0.990169	0.991071	0.995429	0.992553	0.985149	0.994447	1	1	1	1	0.998253	0.995122	0.992536	0.984843	0.980899	1	0.890218	0.918984	0.928196	0.965415	0.956423	0.9875	0.826855	0.990521	0.998344	1	0.943898	0.952417	0.978644	0.983099	0.98056	0.984668	0.989247	0.975709	0.998308
910	0.997319	0.991943	0.937341	0.97491	0.986079	0.865672	0.991897	0.981873	1	0.993536	1	1	1	1	0.994382	0.989286	0.995429	0.996809	0.985149	0.996298	1	0.997717	1	1	0.995633	0.992683	0.993017	0.986322	0.983146	1	0.886694	0.917914	0.922736	0.960605	0.957392	0.987234	0.83344	0.992417	0.995033	0.998619	0.945314	0.954882	0.977069	0.98615	0.978254	0.984327	0.991167	0.981781	0.99718
915	0.997319	0.994628	0.937423	0.97491	0.984223	0.866813	0.992403	0.978852	1	0.994281	0.999001	1	1	1	0.994382	0.991071	0.995429	0.995745	0.980198	0.995373	1	0.999239	1	1	0.996507	0.992683	0.99398	0.986322	0.974157	1	0.883635	0.917112	0.920573	0.962437	0.951582	0.986436	0.824928	0.990521	0.996689	1	0.943937	0.953744	0.979037	0.984272	0.977924	0.986371	0.991167	0.977733	0.99718
920	0.997319	0.994032	0.938939	0.972429	0.985151	0.868745	0.992403	0.97281	1	0.993038	0.999001	1	1	1	0.997191	0.991071	0.995429	0.993617	0.965347	0.996761	1	0.998478	1	1	0.99738	0.990244	0.994221	0.9878	0.976404	1	0.886973	0.91016	0.916864	0.96175	0.956101	0.986436	0.830871	0.98673	0.998344	0.998619	0.944803	0.95564	0.979923	0.984272	0.978583	0.984327	0.990015	0.977733	0.99718
925	0.997319	0.993435	0.940046	0.970775	0.983759	0.869183	0.991897	0.981873	1	0.995525	0.999001	1	0.999299	1	0.990169	0.992857	0.994286	0.994681	0.980198	0.99491	1	1	1	1	0.996507	0.997561	0.993258	0.986691	0.977528	1	0.88688	0.91016	0.921397	0.957627	0.953841	0.98617	0.829425	0.987678	0.996689	0.998619	0.945708	0.952227	0.978939	0.987324	0.978254	0.986031	0.989247	0.975709	0.997744
930	0.997319	0.992241	0.936686	0.975186	0.985151	0.869008	0.99215	0.984894	1	0.994033	0.999001	1	1	1	0.990169	0.992857	0.994286	0.994681	0.975248	0.996298	1	1	1	1	0.99738	0.990244	0.994703	0.985213	0.98427	1	0.885675	0.914973	0.921191	0.96175	0.959006	0.985638	0.827658	0.990521	0.996689	0.998619	0.944488	0.953365	0.977857	0.985915	0.983196	0.98569	0.988863	0.963563	0.99718
935	0.997319	0.993733	0.938776	0.975738	0.985615	0.866813	0.994935	0.984894	1	0.994281	0.999001	1	1	1	0.997191	0.992857	0.993143	0.995745	0.980198	0.996298	1	0.997717	1	1	0.998253	0.997561	0.993258	0.985952	0.965169	1	0.885489	0.913369	0.918409	0.961521	0.955778	0.985106	0.830389	0.992417	0.998344	1	0.944213	0.953555	0.977857	0.983803	0.975618	0.985009	0.989247	0.967611	0.998872
940	0.995979	0.995822	0.937546	0.972705	0.983759	0.867691	0.991643	0.987915	1	0.99279	0.999001	1	1	1	0.990169	0.992857	0.997714	0.995745	0.975248	0.994447	1	0.998478	1	1	0.998253	0.997561	0.992536	0.985952	0.978652	1	0.888734	0.916845	0.921294	0.96404	0.955778	0.990691	0.835047	0.989573	0.996689	1	0.945275	0.954123	0.97953	0.985915	0.979572	0.983986	0.990399	0.967611	0.996616
945	0.997319	0.99433	0.939431	0.974083	0.984687	0.864355	0.993163	0.97281	1	0.995773	0.999001	1	1	1	0.990169	0.992857	0.996571	0.994681	0.965347	0.993522	0.999091	0.999239	1	1	0.996507	0.990244	0.992295	0.986322	0.965169	1	0.888363	0.911765	0.920264	0.962437	0.953518	0.9875	0.828461	0.987678	0.998344	1	0.944764	0.950711	0.978644	0.983099	0.978583	0.983646	0.987327	0.969636	0.997744
950	0.994638	0.99433	0.938161	0.972429	0.989327	0.867691	0.99291	0.984894	0.992248	0.995276	1	1	1	1	0.984551	0.992857	0.996571	0.996809	0.975248	0.996298	1	0.998478	1	1	1	0.995122	0.993258	0.984473	0.976404	1	0.889476	0.915508	0.918615	0.960834	0.953196	0.985638	0.827819	0.987678	0.996689	1	0.944685	0.954692	0.981596	0.984742	0.978913	0.983986	0.988863	0.969636	0.997744
955	0.995979	0.993136	0.938038	0.972429	0.987007	0.86453	0.991897	0.981873	1	0.99453	0.999001	1	1	1	0.988764	0.991071	0.996571	0.993617	0.985149	0.993984	1	1	1	1	0.99738	0.997561	0.991572	0.987431	0.974157	1	0.886231	0.914973	0.921706	0.967705	0.957715	0.987234	0.82814	0.984834	0.998344	1	0.943347	0.952227	0.98012	0.986385	0.978583	0.981942	0.988863	0.967611	0.997744
960	0.995979	0.992838	0.938898	0.971878	0.985615	0.865496	0.993416	0.981873	1	0.994779	0.999001	1	1	1	0.994382	0.992857	0.996571	0.996809	0.970297	0.995835	1	0.999239	1	1	0.999127	0.990244	0.993017	0.985952	0.979775	1	0.884562	0.918449	0.919955	0.964727	0.953841	0.986436	0.826695	0.991469	0.995033	1	0.944291	0.952986	0.979234	0.985915	0.98089	0.986031	0.990015	0.975709	0.998872
965	0.994638	0.993136	0.938816	0.972705	0.987007	0.866813	0.99215	0.990937	0.992248	0.994779	0.999001	1	1	1	0.992978	0.992857	0.995429	0.995745	0.985149	0.993059	1	0.999239	1	1	0.99738	1	0.992295	0.979667	0.978652	1	0.882058	0.918449	0.920573	0.960605	0.956423	0.985904	0.822358	0.979147	0.996689	1	0.944528	0.954123	0.981006	0.985446	0.980231	0.985349	0.990015	0.961538	0.998872
970	0.995979	0.994032	0.938816	0.976565	0.986543	0.869359	0.99215	0.984894	0.992248	0.994281	0.999001	1	1	1	0.988764	0.992857	0.997714	0.993617	0.975248	0.993984	1	0.997717	1	1	0.995633	0.995122	0.992536	0.984473	0.98427	1	0.886787	0.911765	0.922942	0.959001	0.95836	0.987234	0.830067	0.988626	0.996689	1	0.944646	0.954882	0.981596	0.983803	0.979572	0.986371	0.990015	0.967611	0.99718
975	0.997319	0.994628	0.939595	0.970499	0.986079	0.865847	0.993669	0.987915	1	0.994033	0.999001	1	0.999299	1	0.990169	0.991071	0.996571	0.996809	0.980198	0.992596	1	1	1	1	0.996507	0.995122	0.993017	0.981146	0.97191	1	0.887807	0.920321	0.924075	0.961979	0.955132	0.98617	0.830549	0.987678	0.998344	1	0.943347	0.952986	0.979136	0.984742	0.979572	0.986712	0.988863	0.965587	0.999436
980	0.995979	0.993435	0.938243	0.973808	0.983759	0.863652	0.990884	0.987915	0.984496	0.995027	0.999001	1	1	1	0.992978	0.991071	0.993143	0.996809	0.975248	0.99491	1	1	1	1	0.998253	0.992683	0.992295	0.983734	0.966292	1	0.887529	0.918717	0.921809	0.966331	0.955132	0.987766	0.829586	0.98673	0.996689	1	0.944291	0.952417	0.978939	0.981455	0.971664	0.984668	0.989247	0.969636	0.996616
985	0.997319	0.993435	0.938489	0.972705	0.983759	0.863652	0.991643	0.975831	0.984496	0.995027	0.999001	1	1	1	0.988764	0.991071	0.994286	0.995745	0.970297	0.99491	1	0.999239	1	1	0.99738	0.995122	0.993017	0.984104	0.966292	1	0.893556	0.917914	0.923045	0.96404	0.955132	0.98617	0.826213	0.992417	0.998344	1	0.944567	0.956588	0.980711	0.984272	0.976606	0.983646	0.987711	0.961538	0.996052
990	0.994638	0.994927	0.937423	0.971878	0.987471	0.865145	0.994429	0.981873	0.992248	0.993784	1	1	1	1	0.990169	0.994643	0.994286	0.996809	0.970297	0.995373	1	0.999239	1	1	0.998253	0.995122	0.993499	0.982994	0.980899	1	0.890589	0.921123	0.923354	0.962208	0.959651	0.988298	0.82557	0.988626	0.998344	1	0.945078	0.957156	0.979726	0.985915	0.98089	0.98569	0.989247	0.959514	0.996052
995	0.995979	0.993435	0.939226	0.973256	0.987007	0.864706	0.992403	0.978852	0.992248	0.995276	0.999001	1	1	1	0.991573	0.991071	0.997714	0.994681	0.980198	0.99491	1	0.998478	1	1	0.999127	0.995122	0.99398	0.983364	0.969663	1	0.887436	0.916845	0.923457	0.964498	0.956746	0.98484	0.830871	0.992417	0.998344	1	0.944606	0.954882	0.981203	0.984272	0.976277	0.985009	0.988479	0.953441	0.998308
[truncated: 67 more columns]
