# Supplementary material for: Identification of Cell Markers and Their Expression Patterns in Skin Based on Single-Cell RNA-Sequencing Profiles
Source: Life (Basel). 2022 Apr 7;12(4):550. doi: 10.3390/life12040550 (PMC9025372; doi:10.3390/life12040550)
Supplement: Supplementary file 1 [file life-12-00550-s001.zip › Table S5.xlsx]

## Sheet: rules_results
Rules_0	passed counts:9465
node_0: feature_name=DMKN	feature_id[32].value <= threshold=586.1163635253906
node_1: feature_name=KRT14	feature_id[41].value > threshold=1137.772216796875
node_94103: feature_name=ALDOA	feature_id[386].value <= threshold=881.0018310546875
node_94104: feature_name=RPS4Y1	feature_id[93].value <= threshold=39.01373291015625
node_94105: feature_name=HIST2H2AA4	feature_id[553].value <= threshold=144.44607543945312
node_94106: feature_name=KRT5	feature_id[53].value > threshold=2968.93310546875
node_95144: feature_name=S100A8	feature_id[778].value <= threshold=560.8921813964844
node_95145: feature_name=RPL39	feature_id[251].value <= threshold=10104.25732421875
node_95146: feature_name=RPL11	feature_id[409].value > threshold=2424.6312255859375
node_95316: feature_name=MT-CYB	feature_id[401].value > threshold=222.3992462158203
node_95352: feature_name=KRT1	feature_id[86].value <= threshold=1030.937744140625
node_95353: feature_name=IGFBP7	feature_id[12].value <= threshold=240.44239044189453
node_95354: feature_name=RPS21	feature_id[221].value <= threshold=5414.808349609375
node_95355: feature_name=PMAIP1	feature_id[554].value <= threshold=3682.8955078125
node_95356: feature_name=TMSB10	feature_id[381].value <= threshold=2736.9637451171875
node_95357: feature_name=RAC1	feature_id[478].value <= threshold=783.1626281738281
node_95358: feature_name=MGST1	feature_id[681].value <= threshold=293.35462951660156
node_95359: feature_name=GADD45B	feature_id[608].value <= threshold=9081.46728515625
node_95360: feature_name=KRT14	feature_id[41].value > threshold=11317.15673828125
node_95514: feature_name=NECTIN2	feature_id[447].value <= threshold=1144.904052734375
node_95515: feature_name=HLA-DPB1	feature_id[3].value <= threshold=1958.970703125
node_95516: feature_name=ID3	feature_id[365].value <= threshold=1240.8743896484375
node_95517: feature_name=GBP2	feature_id[767].value <= threshold=1155.0705261230469
node_95518: feature_name=ZFP36L2	feature_id[227].value <= threshold=18919.126953125
node_95519: feature_name=RPL18	feature_id[464].value <= threshold=10729.8857421875
node_95520: feature_name=NR4A2	feature_id[587].value <= threshold=1527.882568359375
node_95521: feature_name=SGK1	feature_id[347].value <= threshold=5030.41259765625
node_95522: feature_name=SDCBP	feature_id[455].value <= threshold=1414.8030395507812
node_95523: feature_name=KRT6A	feature_id[392].value <= threshold=16142.89501953125
node_95524: feature_name=DDX3Y	feature_id[463].value <= threshold=232.4500274658203
node_95525: feature_name=PKP1	feature_id[747].value <= threshold=2414.5721435546875
node_95526: feature_name=FCGR2A	feature_id[240].value <= threshold=448.91192626953125
node_95527: feature_name=APMAP	feature_id[716].value <= threshold=739.6453857421875
node_95528: feature_name=RHOV	feature_id[332].value <= threshold=1064.0451049804688
node_95529: feature_name=RPS28	feature_id[236].value <= threshold=10716.5830078125
node_95530: feature_name=NDUFA4L2	feature_id[212].value <= threshold=3666.005859375
node_95531: feature_name=RPS26	feature_id[459].value <= threshold=7486.111328125
node_95532: feature_name=TSC22D1	feature_id[377].value <= threshold=6305.6904296875
node_95533: feature_name=RALA	feature_id[790].value <= threshold=1244.603515625
node_95534: feature_name=RPL36	feature_id[300].value <= threshold=11783.2490234375
node_95535: feature_name=PMAIP1	feature_id[554].value <= threshold=1719.356689453125
node_95536: feature_name=CA2	feature_id[515].value <= threshold=2173.41259765625
node_95537: feature_name=LYST	feature_id[600].value <= threshold=840.281982421875
node_95538: feature_name=RHOV	feature_id[332].value <= threshold=702.3652038574219
node_95539: feature_name=NNMT	feature_id[47].value <= threshold=448.8768005371094
node_95540: feature_name=KRTDAP	feature_id[112].value <= threshold=1108.2891235351562
node_95541: feature_name=RCAN1	feature_id[223].value <= threshold=1566.44189453125
node_95542: feature_name=MMP2	feature_id[21].value <= threshold=40.07694625854492
node_95543: feature_name=TNFSF13B	feature_id[252].value <= threshold=170.95563507080078
node_95544: feature_name=HES4	feature_id[758].value <= threshold=54.59440231323242
node_95545: feature_name=HSPB1	feature_id[138].value <= threshold=14094.70556640625
node_95546: feature_name=S100A14	feature_id[9].value <= threshold=4927.52099609375
node_95547: feature_name=RAC1	feature_id[478].value <= threshold=529.3498840332031
node_95548: feature_name=ASMTL	feature_id[741].value <= threshold=540.107666015625
node_95549: feature_name=SERPINH1	feature_id[543].value <= threshold=1262.4956665039062
node_95550: feature_name=CLEC10A	feature_id[604].value <= threshold=40.37141799926758
node_95551: feature_name=GJB3	feature_id[622].value <= threshold=1336.6804809570312
node_95552: feature_name=SPOCK2	feature_id[183].value <= threshold=139.7760009765625
node_95553: feature_name=SOCS3	feature_id[580].value <= threshold=2774.8751220703125
node_95554: feature_name=INSIG1	feature_id[700].value <= threshold=1727.1156616210938
node_95555: feature_name=PHLDA1	feature_id[737].value <= threshold=2388.6583251953125
node_95556: feature_name=RPS3A	feature_id[663].value <= threshold=15173.43212890625
node_95557: feature_name=SWAP70	feature_id[631].value <= threshold=662.8547973632812
node_95558: feature_name=VEGFA	feature_id[481].value <= threshold=1376.8252563476562
node_95559: feature_name=ACTG1	feature_id[450].value <= threshold=13811.099609375
node_95560: feature_name=HLA-B	feature_id[368].value <= threshold=6911.818115234375
node_95561: feature_name=RHOV	feature_id[332].value <= threshold=448.9087677001953
node_95562: feature_name=CXCL8	feature_id[52].value <= threshold=7563.216796875
node_95563: feature_name=CD96	feature_id[133].value <= threshold=109.21500015258789
node_95564: feature_name=EFNA1	feature_id[297].value <= threshold=2226.3507080078125
node_95565: feature_name=NECTIN2	feature_id[447].value <= threshold=918.9975280761719
node_95566: feature_name=RPL37	feature_id[276].value <= threshold=10431.271484375
node_95567: feature_name=SOD3	feature_id[132].value <= threshold=524.6486206054688
node_95568: feature_name=STK4	feature_id[104].value <= threshold=465.9848327636719
node_95569: feature_name=RPSA	feature_id[632].value <= threshold=4814.329833984375
node_95570: feature_name=HSPB1	feature_id[138].value <= threshold=8547.8642578125
node_95571: feature_name=RPL39	feature_id[251].value <= threshold=9981.2890625
node_95572: feature_name=H1F0	feature_id[753].value <= threshold=1472.007080078125
node_95573: feature_name=PTMA	feature_id[638].value <= threshold=14295.244140625
node_95574: feature_name=RHOV	feature_id[332].value <= threshold=207.24612426757812
node_95575: feature_name=FSTL1	feature_id[295].value <= threshold=97.47875595092773
Class: Healthy Undifferentiated_KC
Rules_1	passed counts:8809
node_0: feature_name=DMKN	feature_id[32].value > threshold=586.1163635253906
node_101290: feature_name=MT-ATP6	feature_id[129].value > threshold=1722.7594604492188
node_110480: feature_name=DMKN	feature_id[32].value > threshold=2203.4520263671875
node_113030: feature_name=S100A8	feature_id[778].value <= threshold=616.9242248535156
node_113031: feature_name=RPL11	feature_id[409].value > threshold=2786.4677734375
node_113421: feature_name=KRT14	feature_id[41].value <= threshold=16126.927734375
node_113422: feature_name=RPS4Y1	feature_id[93].value <= threshold=67.3400650024414
node_113423: feature_name=KRTDAP	feature_id[112].value > threshold=276.2590026855469
node_113895: feature_name=RAC1	feature_id[478].value <= threshold=1028.2779541015625
node_113896: feature_name=GADD45B	feature_id[608].value <= threshold=8234.88330078125
node_113897: feature_name=RPL39	feature_id[251].value <= threshold=10946.18505859375
node_113898: feature_name=RPS24	feature_id[428].value > threshold=3254.9747314453125
node_114002: feature_name=HLA-DRB1	feature_id[2].value <= threshold=5074.451904296875
node_114003: feature_name=STMN1	feature_id[461].value <= threshold=378.31544494628906
node_114004: feature_name=MIF	feature_id[518].value <= threshold=2517.5264892578125
node_114005: feature_name=COL17A1	feature_id[155].value <= threshold=162.90637969970703
node_114006: feature_name=REL	feature_id[408].value <= threshold=617.6080322265625
node_114007: feature_name=RPS26	feature_id[459].value <= threshold=6606.31396484375
node_114008: feature_name=RPL13A	feature_id[659].value > threshold=767.0195922851562
node_114028: feature_name=THBS2	feature_id[97].value <= threshold=196.89005279541016
node_114029: feature_name=DDX3Y	feature_id[463].value <= threshold=124.59506225585938
node_114030: feature_name=RPL35A	feature_id[423].value > threshold=158.98251342773438
node_114034: feature_name=TNFRSF12A	feature_id[704].value <= threshold=2004.7570190429688
node_114035: feature_name=VIM	feature_id[30].value <= threshold=9859.25830078125
node_114036: feature_name=MT-CO3	feature_id[320].value <= threshold=31715.2900390625
node_114037: feature_name=FAM129A	feature_id[573].value <= threshold=391.0038299560547
node_114038: feature_name=HMOX1	feature_id[216].value <= threshold=1159.413818359375
node_114039: feature_name=TFAP2A	feature_id[398].value <= threshold=1256.890380859375
node_114040: feature_name=RPS7	feature_id[610].value <= threshold=12409.85107421875
node_114041: feature_name=RPL36	feature_id[300].value <= threshold=10829.55029296875
node_114042: feature_name=AREG	feature_id[261].value <= threshold=1668.4580688476562
node_114043: feature_name=PLEK	feature_id[317].value <= threshold=126.25814437866211
node_114044: feature_name=GEM	feature_id[168].value <= threshold=536.8456420898438
node_114045: feature_name=SEC61B	feature_id[732].value <= threshold=3525.860107421875
node_114046: feature_name=GNAI1	feature_id[670].value <= threshold=1831.8314208984375
node_114047: feature_name=COTL1	feature_id[388].value <= threshold=236.45782470703125
node_114048: feature_name=RPL18	feature_id[464].value <= threshold=13783.25439453125
node_114049: feature_name=BASP1	feature_id[232].value <= threshold=443.5491180419922
node_114050: feature_name=VASN	feature_id[402].value <= threshold=587.2202758789062
node_114051: feature_name=NQO1	feature_id[774].value <= threshold=687.4563293457031
node_114052: feature_name=EGLN3	feature_id[520].value <= threshold=8889.96728515625
node_114053: feature_name=FXYD3	feature_id[94].value <= threshold=3411.030029296875
node_114054: feature_name=EFEMP1	feature_id[330].value <= threshold=823.036376953125
node_114055: feature_name=PECAM1	feature_id[142].value <= threshold=99.32670974731445
node_114056: feature_name=RGS16	feature_id[475].value <= threshold=999.6255645751953
node_114057: feature_name=BTG1	feature_id[561].value <= threshold=17301.28125
node_114058: feature_name=KRTDAP	feature_id[112].value > threshold=1047.9434814453125
node_114160: feature_name=VEGFA	feature_id[481].value <= threshold=1268.4763793945312
node_114161: feature_name=IER3	feature_id[214].value <= threshold=16112.7802734375
node_114162: feature_name=RPS21	feature_id[221].value <= threshold=5335.61572265625
node_114163: feature_name=IL1R2	feature_id[474].value <= threshold=239.39453887939453
node_114164: feature_name=CTSB	feature_id[536].value <= threshold=667.2247924804688
node_114165: feature_name=NR4A2	feature_id[587].value <= threshold=810.4005737304688
node_114166: feature_name=MT1E	feature_id[419].value <= threshold=10116.90185546875
node_114167: feature_name=GADD45A	feature_id[668].value <= threshold=2636.2767333984375
node_114168: feature_name=RAC1	feature_id[478].value <= threshold=980.6495361328125
node_114169: feature_name=AKR1C2	feature_id[743].value <= threshold=3320.8245849609375
node_114170: feature_name=RPL39	feature_id[251].value <= threshold=10299.0654296875
node_114171: feature_name=RPL36	feature_id[300].value <= threshold=9505.23876953125
node_114172: feature_name=RPS14	feature_id[595].value <= threshold=13677.89794921875
node_114173: feature_name=NR3C1	feature_id[689].value <= threshold=221.1536102294922
node_114174: feature_name=CTSK	feature_id[77].value <= threshold=154.13449096679688
node_114175: feature_name=NR4A1	feature_id[522].value <= threshold=4682.703369140625
node_114176: feature_name=HIST2H2AA4	feature_id[553].value <= threshold=1227.5263061523438
node_114177: feature_name=CAPG	feature_id[588].value <= threshold=929.8230895996094
node_114178: feature_name=MT-ND4	feature_id[578].value <= threshold=18607.4599609375
node_114179: feature_name=IRF6	feature_id[36].value <= threshold=4178.457763671875
node_114180: feature_name=MAFB	feature_id[570].value <= threshold=1063.2215576171875
node_114181: feature_name=RPS24	feature_id[428].value > threshold=3273.94189453125
node_114185: feature_name=RPS26	feature_id[459].value <= threshold=5855.265625
node_114186: feature_name=RHOB	feature_id[444].value <= threshold=2536.252685546875
node_114187: feature_name=TXNIP	feature_id[555].value <= threshold=5066.200927734375
node_114188: feature_name=RPL11	feature_id[409].value > threshold=2990.6182861328125
node_114194: feature_name=COL18A1	feature_id[497].value <= threshold=236.6785659790039
node_114195: feature_name=ID3	feature_id[365].value <= threshold=1469.1402587890625
node_114196: feature_name=NR4A2	feature_id[587].value <= threshold=583.5445556640625
node_114197: feature_name=RAB31	feature_id[410].value <= threshold=277.9743957519531
node_114198: feature_name=S100A13	feature_id[384].value <= threshold=262.3417205810547
node_114199: feature_name=GAPDH	feature_id[785].value <= threshold=5519.8369140625
node_114200: feature_name=TES	feature_id[757].value <= threshold=431.8357238769531
node_114201: feature_name=RGCC	feature_id[739].value <= threshold=375.3760681152344
node_114202: feature_name=CXCL3	feature_id[211].value <= threshold=475.2015686035156
node_114203: feature_name=COL6A2	feature_id[50].value <= threshold=269.8281555175781
node_114204: feature_name=CYSTM1	feature_id[773].value <= threshold=522.261474609375
Class: Healthy Differentiated_KC
Rules_2	passed counts:6914
node_0: feature_name=DMKN	feature_id[32].value > threshold=586.1163635253906
node_101290: feature_name=MT-ATP6	feature_id[129].value <= threshold=1722.7594604492188
node_101291: feature_name=RPS26	feature_id[459].value > threshold=1330.6498413085938
node_103463: feature_name=BIRC3	feature_id[380].value <= threshold=43.806827545166016
node_103464: feature_name=RPL13A	feature_id[659].value <= threshold=5534.14404296875
node_103465: feature_name=LSP1	feature_id[165].value <= threshold=7.189072608947754
node_103466: feature_name=IL1R2	feature_id[474].value <= threshold=109.9021987915039
node_103467: feature_name=KRT16	feature_id[369].value <= threshold=15070.2734375
node_103468: feature_name=RPS16	feature_id[729].value > threshold=1006.1806945800781
node_103736: feature_name=STMN1	feature_id[461].value <= threshold=439.3678436279297
node_103737: feature_name=S100A10	feature_id[433].value <= threshold=1454.7482299804688
node_103738: feature_name=TNS4	feature_id[642].value <= threshold=558.6613464355469
node_103739: feature_name=EZR	feature_id[584].value <= threshold=655.0575866699219
node_103740: feature_name=CST3	feature_id[85].value <= threshold=3057.333251953125
node_103741: feature_name=IFITM2	feature_id[74].value <= threshold=43.0200252532959
node_103742: feature_name=S100A11	feature_id[407].value <= threshold=13790.625
node_103743: feature_name=KRT14	feature_id[41].value <= threshold=13222.59521484375
node_103744: feature_name=RPS29	feature_id[676].value > threshold=1038.08154296875
node_103872: feature_name=SERPINB2	feature_id[630].value <= threshold=279.2516326904297
node_103873: feature_name=RPL18A	feature_id[395].value <= threshold=11359.5205078125
node_103874: feature_name=RPS28	feature_id[236].value <= threshold=15864.51513671875
node_103875: feature_name=MIF	feature_id[518].value > threshold=661.6090393066406
node_104055: feature_name=SOX4	feature_id[538].value <= threshold=2899.095703125
node_104056: feature_name=STMN1	feature_id[461].value <= threshold=233.46843719482422
node_104057: feature_name=KRT10	feature_id[645].value <= threshold=20116.015625
node_104058: feature_name=LGALS1	feature_id[102].value <= threshold=1095.6640014648438
node_104059: feature_name=ADAM8	feature_id[359].value <= threshold=194.38976287841797
node_104060: feature_name=MGST1	feature_id[681].value <= threshold=807.07275390625
node_104061: feature_name=SERPINE2	feature_id[174].value <= threshold=555.1891174316406
node_104062: feature_name=INSIG1	feature_id[700].value <= threshold=3047.3206787109375
node_104063: feature_name=LGALS7B	feature_id[16].value <= threshold=24530.41796875
node_104064: feature_name=TIMP2	feature_id[328].value <= threshold=439.513671875
node_104065: feature_name=PAM	feature_id[804].value <= threshold=387.3589630126953
node_104066: feature_name=RHOB	feature_id[444].value <= threshold=3092.8916015625
node_104067: feature_name=TM4SF1	feature_id[14].value <= threshold=7338.661865234375
node_104068: feature_name=FKBP5	feature_id[746].value <= threshold=63.67713737487793
node_104069: feature_name=IFITM1	feature_id[164].value <= threshold=1866.41845703125
node_104070: feature_name=ACTG1	feature_id[450].value <= threshold=20365.2900390625
node_104071: feature_name=COL17A1	feature_id[155].value <= threshold=241.1236343383789
node_104072: feature_name=LYPD3	feature_id[333].value <= threshold=5739.951904296875
node_104073: feature_name=KLF4	feature_id[321].value <= threshold=4981.550537109375
node_104074: feature_name=SNCA	feature_id[558].value <= threshold=389.7043762207031
node_104075: feature_name=S100A16	feature_id[108].value <= threshold=3626.6622314453125
node_104076: feature_name=RPSA	feature_id[632].value <= threshold=4183.9736328125
node_104077: feature_name=RPL23A	feature_id[646].value > threshold=415.36766052246094
node_104083: feature_name=HLA-DOB	feature_id[257].value <= threshold=95.55398559570312
node_104084: feature_name=TACSTD2	feature_id[69].value <= threshold=14390.75341796875
node_104085: feature_name=AREG	feature_id[261].value <= threshold=9649.589111328125
node_104086: feature_name=CAVIN1	feature_id[242].value <= threshold=1065.5120239257812
node_104087: feature_name=NAMPT	feature_id[594].value <= threshold=2279.033203125
node_104088: feature_name=GPSM3	feature_id[296].value <= threshold=146.50443267822266
node_104089: feature_name=CD74	feature_id[0].value <= threshold=4226.462646484375
node_104090: feature_name=CXCL8	feature_id[52].value <= threshold=4773.053955078125
node_104091: feature_name=CDC42EP3	feature_id[225].value <= threshold=1329.2114868164062
node_104092: feature_name=HINT1	feature_id[794].value <= threshold=3190.907958984375
node_104093: feature_name=HLA-DRB5	feature_id[35].value <= threshold=513.6523742675781
node_104094: feature_name=ITGA5	feature_id[562].value <= threshold=484.3260498046875
node_104095: feature_name=FLOT1	feature_id[761].value <= threshold=596.3265686035156
node_104096: feature_name=LDHB	feature_id[550].value <= threshold=2281.028564453125
node_104097: feature_name=SLC7A11	feature_id[141].value <= threshold=587.7948455810547
node_104098: feature_name=RPL28	feature_id[186].value > threshold=1123.7808837890625
node_104100: feature_name=JUP	feature_id[87].value <= threshold=3591.9268798828125
node_104101: feature_name=FXYD5	feature_id[128].value <= threshold=757.0447082519531
node_104102: feature_name=RPS28	feature_id[236].value <= threshold=14076.9345703125
node_104103: feature_name=KRT5	feature_id[53].value <= threshold=922.7391052246094
node_104104: feature_name=LAMB3	feature_id[763].value <= threshold=683.772705078125
node_104105: feature_name=RPS27A	feature_id[414].value <= threshold=12229.94091796875
node_104106: feature_name=FGFBP1	feature_id[204].value <= threshold=16703.2421875
node_104107: feature_name=EEF1A1	feature_id[777].value <= threshold=29598.2236328125
node_104108: feature_name=AKR1C2	feature_id[743].value <= threshold=4614.49951171875
node_104109: feature_name=MMP19	feature_id[533].value <= threshold=190.8865089416504
node_104110: feature_name=FTH1	feature_id[42].value <= threshold=24990.830078125
node_104111: feature_name=MT-ND1	feature_id[650].value <= threshold=4739.861083984375
node_104112: feature_name=S100A4	feature_id[200].value <= threshold=1147.2584228515625
node_104113: feature_name=TCEAL9	feature_id[537].value <= threshold=1369.3263549804688
node_104114: feature_name=ANXA2	feature_id[265].value <= threshold=4899.724853515625
node_104115: feature_name=CMTM6	feature_id[589].value <= threshold=416.51641845703125
node_104116: feature_name=DAPP1	feature_id[149].value <= threshold=366.1260070800781
node_104117: feature_name=PTGER4	feature_id[586].value <= threshold=192.18238830566406
node_104118: feature_name=S100B	feature_id[239].value <= threshold=46.49494171142578
node_104119: feature_name=RNASE1	feature_id[156].value <= threshold=19.165164947509766
node_104120: feature_name=ACTG1	feature_id[450].value <= threshold=16130.6318359375
node_104121: feature_name=C5AR1	feature_id[290].value <= threshold=20.55498504638672
node_104122: feature_name=SNCA	feature_id[558].value <= threshold=187.5357208251953
node_104123: feature_name=HLA-DPA1	feature_id[7].value <= threshold=133.73741912841797
node_104124: feature_name=CEBPD	feature_id[454].value <= threshold=1628.56201171875
node_104125: feature_name=RPS19	feature_id[340].value <= threshold=18686.142578125
node_104126: feature_name=RPL39	feature_id[251].value <= threshold=19673.548828125
node_104127: feature_name=CYR61	feature_id[675].value <= threshold=947.6285705566406
node_104128: feature_name=FABP5	feature_id[310].value <= threshold=47639.68359375
node_104129: feature_name=UPP1	feature_id[299].value <= threshold=903.1279907226562
node_104130: feature_name=CCDC88A	feature_id[607].value <= threshold=78.4469223022461
node_104131: feature_name=GJB3	feature_id[622].value <= threshold=285.5511169433594
node_104132: feature_name=ACTG1	feature_id[450].value <= threshold=10428.29638671875
node_104133: feature_name=RPS3	feature_id[360].value <= threshold=9253.1748046875
node_104134: feature_name=LYPD3	feature_id[333].value <= threshold=3484.676513671875
Class: Psoriasis Differentiated_KC
Rules_3	passed counts:5469
node_0: feature_name=DMKN	feature_id[32].value <= threshold=586.1163635253906
node_1: feature_name=KRT14	feature_id[41].value <= threshold=1137.772216796875
node_2: feature_name=PLVAP	feature_id[96].value <= threshold=86.73027038574219
node_3: feature_name=DCN	feature_id[31].value <= threshold=453.0524444580078
node_4: feature_name=CD3E	feature_id[39].value > threshold=138.45621490478516
node_53696: feature_name=RPS4Y1	feature_id[93].value <= threshold=26.68659210205078
node_53697: feature_name=TXNIP	feature_id[555].value > threshold=911.715576171875
node_62123: feature_name=CD7	feature_id[75].value <= threshold=303.98216247558594
node_62124: feature_name=GNLY	feature_id[349].value <= threshold=460.9359130859375
node_62125: feature_name=DUSP1	feature_id[703].value <= threshold=1208.8245239257812
node_62126: feature_name=PMAIP1	feature_id[554].value <= threshold=339.67405700683594
node_62127: feature_name=DDX3Y	feature_id[463].value <= threshold=66.15506744384766
node_62128: feature_name=MIR4435-2HG	feature_id[657].value <= threshold=321.5961151123047
node_62129: feature_name=NKG7	feature_id[344].value <= threshold=417.3367462158203
node_62130: feature_name=DUSP2	feature_id[263].value <= threshold=737.0107421875
node_62131: feature_name=EEF1A1	feature_id[777].value > threshold=9606.60693359375
node_62267: feature_name=FCER1G	feature_id[18].value <= threshold=411.2769470214844
node_62268: feature_name=RPS21	feature_id[221].value <= threshold=6763.390625
node_62269: feature_name=XCL1	feature_id[117].value <= threshold=1072.083740234375
node_62270: feature_name=ITM2C	feature_id[323].value <= threshold=1224.1187744140625
node_62271: feature_name=ZFP36L2	feature_id[227].value <= threshold=11496.07568359375
node_62272: feature_name=CEBPB	feature_id[577].value <= threshold=403.4074249267578
node_62273: feature_name=IL7R	feature_id[34].value > threshold=632.3116455078125
node_62357: feature_name=ATP5F1E	feature_id[505].value <= threshold=4587.623291015625
node_62358: feature_name=RGCC	feature_id[739].value <= threshold=1037.90283203125
node_62359: feature_name=HINT1	feature_id[794].value <= threshold=3919.2989501953125
node_62360: feature_name=RPS15	feature_id[385].value <= threshold=10756.47705078125
node_62361: feature_name=SEC61B	feature_id[732].value <= threshold=2239.6588134765625
node_62362: feature_name=IRF4	feature_id[563].value <= threshold=813.6039123535156
node_62363: feature_name=TRIM29	feature_id[81].value <= threshold=397.82574462890625
node_62364: feature_name=YBX3	feature_id[653].value <= threshold=382.89707946777344
node_62365: feature_name=CTSD	feature_id[672].value <= threshold=1140.5875244140625
node_62366: feature_name=DUSP1	feature_id[703].value <= threshold=765.3305969238281
node_62367: feature_name=PLA2G16	feature_id[687].value <= threshold=564.2363586425781
node_62368: feature_name=CD247	feature_id[188].value <= threshold=2376.7955322265625
node_62369: feature_name=LINC01871	feature_id[424].value <= threshold=1423.325927734375
node_62370: feature_name=CTHRC1	feature_id[725].value <= threshold=218.2448272705078
node_62371: feature_name=RAC1	feature_id[478].value <= threshold=784.2290954589844
node_62372: feature_name=IER5	feature_id[734].value <= threshold=644.2699890136719
node_62373: feature_name=TOMM34	feature_id[701].value <= threshold=682.0740051269531
node_62374: feature_name=PTGS2	feature_id[314].value <= threshold=266.7994689941406
node_62375: feature_name=CAVIN1	feature_id[242].value <= threshold=703.4131622314453
node_62376: feature_name=RNASET2	feature_id[759].value <= threshold=1832.6644287109375
node_62377: feature_name=CD9	feature_id[338].value <= threshold=1679.166748046875
node_62378: feature_name=LCK	feature_id[372].value <= threshold=2001.4601440429688
node_62379: feature_name=TNFRSF1B	feature_id[404].value <= threshold=1933.3853759765625
node_62380: feature_name=RPL32	feature_id[258].value > threshold=841.2320251464844
node_62382: feature_name=AKR1C3	feature_id[541].value <= threshold=357.6508026123047
node_62383: feature_name=IL7R	feature_id[34].value <= threshold=18639.5205078125
node_62384: feature_name=GSN	feature_id[208].value <= threshold=557.6283569335938
node_62385: feature_name=ANXA6	feature_id[416].value <= threshold=1457.0111694335938
node_62386: feature_name=HLA-DPA1	feature_id[7].value <= threshold=1938.0366821289062
node_62387: feature_name=HLA-DRB1	feature_id[2].value <= threshold=4446.688232421875
node_62388: feature_name=TBC1D4	feature_id[181].value <= threshold=626.6112670898438
node_62389: feature_name=ASMTL	feature_id[741].value <= threshold=759.8170166015625
node_62390: feature_name=RPS5	feature_id[400].value <= threshold=6242.886474609375
node_62391: feature_name=NKG7	feature_id[344].value <= threshold=230.52373504638672
node_62392: feature_name=CEBPD	feature_id[454].value <= threshold=280.3099365234375
node_62393: feature_name=TTC39C	feature_id[792].value <= threshold=1557.6529541015625
node_62394: feature_name=COL4A2	feature_id[179].value <= threshold=74.26110076904297
node_62395: feature_name=HLA-E	feature_id[624].value <= threshold=4724.580078125
node_62396: feature_name=HLA-DMA	feature_id[121].value <= threshold=541.3560485839844
node_62397: feature_name=LRP1	feature_id[593].value <= threshold=378.2923889160156
node_62398: feature_name=MTSS1	feature_id[246].value <= threshold=884.2300720214844
node_62399: feature_name=KLRB1	feature_id[68].value <= threshold=9399.91162109375
node_62400: feature_name=IFITM2	feature_id[74].value <= threshold=7072.877197265625
node_62401: feature_name=RPL29	feature_id[448].value <= threshold=8610.36962890625
node_62402: feature_name=PDLIM4	feature_id[639].value <= threshold=526.7531890869141
node_62403: feature_name=PPIF	feature_id[633].value <= threshold=561.9910278320312
node_62404: feature_name=KRT1	feature_id[86].value <= threshold=1174.2073974609375
node_62405: feature_name=HLA-DRB1	feature_id[2].value <= threshold=3285.9058837890625
node_62406: feature_name=PTMS	feature_id[565].value <= threshold=346.5603942871094
node_62407: feature_name=MT-ND2	feature_id[429].value <= threshold=6616.3525390625
node_62408: feature_name=GLIPR2	feature_id[711].value <= threshold=893.9134521484375
node_62409: feature_name=CD200	feature_id[145].value <= threshold=370.8267517089844
node_62410: feature_name=SH3BP5	feature_id[301].value <= threshold=629.1137390136719
node_62411: feature_name=HLA-DQA1	feature_id[5].value <= threshold=2527.4383544921875
node_62412: feature_name=IRF6	feature_id[36].value <= threshold=383.59014892578125
node_62413: feature_name=MT-ATP6	feature_id[129].value <= threshold=8473.01318359375
node_62414: feature_name=ANXA5	feature_id[184].value <= threshold=1484.9423217773438
node_62415: feature_name=NME4	feature_id[708].value <= threshold=590.9292602539062
node_62416: feature_name=TALDO1	feature_id[548].value <= threshold=1219.3574829101562
node_62417: feature_name=CD7	feature_id[75].value <= threshold=262.77757263183594
node_62418: feature_name=CD48	feature_id[308].value <= threshold=1266.8946533203125
node_62419: feature_name=CXCL3	feature_id[211].value <= threshold=209.21527099609375
node_62420: feature_name=AQP3	feature_id[220].value <= threshold=1337.6756591796875
node_62421: feature_name=RAB32	feature_id[485].value <= threshold=131.81442642211914
node_62422: feature_name=FABP5	feature_id[310].value <= threshold=730.3903503417969
node_62423: feature_name=CD3E	feature_id[39].value <= threshold=2814.5447998046875
node_62424: feature_name=XCL1	feature_id[117].value <= threshold=557.8450622558594
node_62425: feature_name=GPAT3	feature_id[413].value <= threshold=1348.080810546875
node_62426: feature_name=NECTIN2	feature_id[447].value <= threshold=286.6413879394531
node_62427: feature_name=RPL23A	feature_id[646].value > threshold=342.54473876953125
node_62431: feature_name=EFNA1	feature_id[297].value <= threshold=237.70499420166016
node_62432: feature_name=PDLIM1	feature_id[193].value <= threshold=242.99310302734375
node_62433: feature_name=ACOT9	feature_id[718].value <= threshold=492.18702697753906
node_62434: feature_name=PLA2G16	feature_id[687].value <= threshold=202.02027893066406
Class: Healthy Th
Rules_4	passed counts:3926
node_0: feature_name=DMKN	feature_id[32].value > threshold=586.1163635253906
node_101290: feature_name=MT-ATP6	feature_id[129].value <= threshold=1722.7594604492188
node_101291: feature_name=RPS26	feature_id[459].value <= threshold=1330.6498413085938
node_101292: feature_name=RPL13A	feature_id[659].value <= threshold=4789.591796875
node_101293: feature_name=S100A8	feature_id[778].value <= threshold=14761.88818359375
node_101294: feature_name=RPS21	feature_id[221].value > threshold=1938.8388061523438
node_101850: feature_name=SPARC	feature_id[43].value <= threshold=36.71803092956543
node_101851: feature_name=KRTDAP	feature_id[112].value > threshold=82.24385070800781
node_102109: feature_name=RHOV	feature_id[332].value <= threshold=1229.3822631835938
node_102110: feature_name=RPS26	feature_id[459].value <= threshold=1112.8536987304688
node_102111: feature_name=VIM	feature_id[30].value <= threshold=3652.1201171875
node_102112: feature_name=COL17A1	feature_id[155].value <= threshold=102.55358505249023
node_102113: feature_name=FOS	feature_id[784].value <= threshold=958.5758666992188
node_102114: feature_name=CXCR4	feature_id[98].value <= threshold=1646.33740234375
node_102115: feature_name=ST3GAL1	feature_id[770].value <= threshold=174.4753875732422
node_102116: feature_name=NUPR1	feature_id[143].value <= threshold=22147.76171875
node_102117: feature_name=SERPING1	feature_id[114].value <= threshold=939.5252075195312
node_102118: feature_name=KRT14	feature_id[41].value <= threshold=7189.21044921875
node_102119: feature_name=KYNU	feature_id[46].value <= threshold=31.59146022796631
node_102120: feature_name=CYR61	feature_id[675].value <= threshold=21284.689453125
node_102121: feature_name=DUSP2	feature_id[263].value <= threshold=1371.7010498046875
node_102122: feature_name=RPL26	feature_id[390].value <= threshold=14575.90771484375
node_102123: feature_name=GADD45A	feature_id[668].value <= threshold=685.551513671875
node_102124: feature_name=BAG3	feature_id[776].value <= threshold=1121.5599975585938
node_102125: feature_name=MXD1	feature_id[526].value <= threshold=3535.28466796875
node_102126: feature_name=SPI1	feature_id[26].value <= threshold=351.6585693359375
node_102127: feature_name=RPS21	feature_id[221].value > threshold=2778.857421875
node_102201: feature_name=CLIC4	feature_id[387].value <= threshold=1058.4719848632812
node_102202: feature_name=NSG1	feature_id[635].value <= threshold=2235.6312255859375
node_102203: feature_name=TTYH2	feature_id[567].value <= threshold=136.84114837646484
node_102204: feature_name=CXADR	feature_id[280].value <= threshold=2234.5888671875
node_102205: feature_name=ARL4A	feature_id[640].value <= threshold=2056.5535278320312
node_102206: feature_name=RPS6	feature_id[706].value <= threshold=12576.95654296875
node_102207: feature_name=MARCKS	feature_id[260].value <= threshold=3042.4969482421875
node_102208: feature_name=C1orf21	feature_id[694].value <= threshold=1049.2991638183594
node_102209: feature_name=FHL2	feature_id[437].value <= threshold=2182.4466552734375
node_102210: feature_name=CORO1A	feature_id[512].value <= threshold=694.4207305908203
node_102211: feature_name=DAB2	feature_id[660].value <= threshold=519.2613220214844
node_102212: feature_name=LAMB3	feature_id[763].value <= threshold=999.0368957519531
node_102213: feature_name=HINT1	feature_id[794].value <= threshold=4128.919921875
node_102214: feature_name=RPL28	feature_id[186].value <= threshold=14764.9228515625
node_102215: feature_name=ANPEP	feature_id[329].value <= threshold=35.2063102722168
node_102216: feature_name=PMAIP1	feature_id[554].value <= threshold=3073.9532470703125
node_102217: feature_name=PTPRE	feature_id[738].value <= threshold=237.57971954345703
node_102218: feature_name=DST	feature_id[420].value <= threshold=2643.3328857421875
node_102219: feature_name=CARD16	feature_id[287].value <= threshold=288.6224060058594
node_102220: feature_name=KRTDAP	feature_id[112].value > threshold=83.84056854248047
node_102224: feature_name=PLIN2	feature_id[585].value <= threshold=7954.7900390625
node_102225: feature_name=DMKN	feature_id[32].value > threshold=1247.9852905273438
node_102275: feature_name=RPLP0	feature_id[430].value <= threshold=16363.822265625
node_102276: feature_name=SOX4	feature_id[538].value <= threshold=1359.3572998046875
node_102277: feature_name=GBE1	feature_id[709].value <= threshold=2447.2708740234375
node_102278: feature_name=SMCHD1	feature_id[685].value <= threshold=802.1521301269531
node_102279: feature_name=FAM129A	feature_id[573].value <= threshold=209.2176284790039
node_102280: feature_name=RPS23	feature_id[511].value <= threshold=11823.955078125
node_102281: feature_name=CRYAB	feature_id[237].value <= threshold=40253.326171875
node_102282: feature_name=ZEB1	feature_id[800].value <= threshold=150.69505310058594
node_102283: feature_name=NFKBID	feature_id[540].value <= threshold=137.2604751586914
node_102284: feature_name=PGD	feature_id[693].value <= threshold=530.7331848144531
node_102285: feature_name=COL6A1	feature_id[92].value <= threshold=1119.1199340820312
node_102286: feature_name=SOD3	feature_id[132].value <= threshold=151.03656005859375
node_102287: feature_name=CXCL14	feature_id[107].value <= threshold=3975.7470703125
node_102288: feature_name=CTSH	feature_id[351].value <= threshold=65.52249526977539
node_102289: feature_name=CALCRL	feature_id[115].value <= threshold=66.8466682434082
node_102290: feature_name=SLC43A3	feature_id[547].value <= threshold=56.67507743835449
node_102291: feature_name=MT-ND2	feature_id[429].value <= threshold=2431.2237548828125
node_102292: feature_name=GNPTAB	feature_id[557].value <= threshold=77.33589553833008
node_102293: feature_name=PTGER4	feature_id[586].value <= threshold=55.61793327331543
Class: Atopic dermatitis Differentiated_KC
Rules_5	passed counts:3884
node_0: feature_name=DMKN	feature_id[32].value <= threshold=586.1163635253906
node_1: feature_name=KRT14	feature_id[41].value <= threshold=1137.772216796875
node_2: feature_name=PLVAP	feature_id[96].value > threshold=86.73027038574219
node_85970: feature_name=RPS4Y1	feature_id[93].value <= threshold=26.322715759277344
node_85971: feature_name=MT-ATP6	feature_id[129].value > threshold=860.0609130859375
node_87421: feature_name=CD9	feature_id[338].value > threshold=1154.5155029296875
node_90159: feature_name=ID3	feature_id[365].value <= threshold=1352.3370971679688
node_90160: feature_name=COL15A1	feature_id[366].value > threshold=55.642269134521484
node_90586: feature_name=BACE2	feature_id[160].value <= threshold=702.1102600097656
node_90587: feature_name=GAPDH	feature_id[785].value > threshold=2722.256103515625
node_90875: feature_name=RAC1	feature_id[478].value <= threshold=542.6431884765625
node_90876: feature_name=SPARCL1	feature_id[49].value > threshold=30.118667602539062
node_90904: feature_name=CLU	feature_id[534].value > threshold=54.643781661987305
node_91250: feature_name=PTMS	feature_id[565].value <= threshold=518.4417419433594
node_91251: feature_name=IGFBP3	feature_id[678].value <= threshold=218.523193359375
node_91252: feature_name=ADIRF	feature_id[161].value <= threshold=863.4251708984375
node_91253: feature_name=FTH1	feature_id[42].value <= threshold=8950.42041015625
node_91254: feature_name=MIR155HG	feature_id[331].value <= threshold=380.1777648925781
node_91255: feature_name=FN1	feature_id[661].value <= threshold=141.22213745117188
node_91256: feature_name=TSPAN13	feature_id[628].value <= threshold=2880.7303466796875
node_91257: feature_name=C1orf21	feature_id[694].value <= threshold=1762.886962890625
node_91258: feature_name=SPARCL1	feature_id[49].value <= threshold=11679.95068359375
node_91259: feature_name=TRAF1	feature_id[268].value <= threshold=231.05140686035156
node_91260: feature_name=RPS28	feature_id[236].value <= threshold=9681.591796875
node_91261: feature_name=COL6A2	feature_id[50].value <= threshold=258.09464263916016
node_91262: feature_name=RPL18	feature_id[464].value > threshold=740.4144592285156
node_91266: feature_name=IFITM3	feature_id[37].value <= threshold=10633.6240234375
node_91267: feature_name=AREG	feature_id[261].value <= threshold=292.3660888671875
node_91268: feature_name=RPL37	feature_id[276].value <= threshold=8733.57177734375
node_91269: feature_name=FBLN2	feature_id[153].value <= threshold=199.70977020263672
node_91270: feature_name=TTC39C	feature_id[792].value <= threshold=235.01171875
node_91271: feature_name=FABP5	feature_id[310].value <= threshold=31767.1435546875
node_91272: feature_name=RPL39	feature_id[251].value <= threshold=8885.06884765625
node_91273: feature_name=RPL17	feature_id[451].value <= threshold=4658.302978515625
node_91274: feature_name=DUSP4	feature_id[490].value <= threshold=896.0371398925781
node_91275: feature_name=MAP4K4	feature_id[542].value <= threshold=562.76416015625
node_91276: feature_name=TIMP3	feature_id[218].value <= threshold=1957.3710327148438
node_91277: feature_name=HLA-DRB5	feature_id[35].value <= threshold=2582.5198974609375
node_91278: feature_name=VMO1	feature_id[110].value <= threshold=246.89478302001953
node_91279: feature_name=RPS21	feature_id[221].value <= threshold=4173.2958984375
node_91280: feature_name=GADD45A	feature_id[668].value <= threshold=1281.4981689453125
node_91281: feature_name=CLIC4	feature_id[387].value <= threshold=3134.3831787109375
node_91282: feature_name=CXCR4	feature_id[98].value <= threshold=2441.3607177734375
node_91283: feature_name=PLVAP	feature_id[96].value <= threshold=11453.6513671875
node_91284: feature_name=CD7	feature_id[75].value <= threshold=199.97325897216797
node_91285: feature_name=DMKN	feature_id[32].value <= threshold=191.7784423828125
node_91286: feature_name=CTSD	feature_id[672].value <= threshold=655.1722412109375
node_91287: feature_name=CD247	feature_id[188].value <= threshold=162.19573974609375
node_91288: feature_name=CA2	feature_id[515].value <= threshold=2414.110595703125
node_91289: feature_name=JUN	feature_id[749].value <= threshold=3973.6436767578125
node_91290: feature_name=CD200	feature_id[145].value <= threshold=2687.8294677734375
node_91291: feature_name=GNG2	feature_id[658].value <= threshold=394.0941467285156
node_91292: feature_name=MRPL33	feature_id[768].value <= threshold=2073.3973388671875
node_91293: feature_name=CLIC2	feature_id[288].value <= threshold=1294.01513671875
node_91294: feature_name=TNFRSF12A	feature_id[704].value <= threshold=648.4008178710938
node_91295: feature_name=HIST2H2AA4	feature_id[553].value <= threshold=440.8480682373047
node_91296: feature_name=SPINT2	feature_id[159].value <= threshold=125.5863265991211
node_91297: feature_name=ARHGDIB	feature_id[67].value <= threshold=760.7026672363281
node_91298: feature_name=SRGN	feature_id[6].value <= threshold=1311.3847045898438
node_91299: feature_name=SMCHD1	feature_id[685].value <= threshold=722.5270080566406
node_91300: feature_name=RPSA	feature_id[632].value <= threshold=2799.755859375
node_91301: feature_name=GIMAP4	feature_id[509].value <= threshold=1388.3760986328125
node_91302: feature_name=CDC42SE2	feature_id[566].value <= threshold=417.50877380371094
node_91303: feature_name=GADD45A	feature_id[668].value <= threshold=486.84242248535156
node_91304: feature_name=NQO1	feature_id[774].value <= threshold=1946.4559326171875
node_91305: feature_name=RORA	feature_id[696].value <= threshold=556.359619140625
node_91306: feature_name=PNP	feature_id[514].value <= threshold=4629.86962890625
node_91307: feature_name=AEBP1	feature_id[275].value <= threshold=246.2359848022461
node_91308: feature_name=ZFP36L2	feature_id[227].value <= threshold=1469.420654296875
node_91309: feature_name=PID1	feature_id[150].value <= threshold=39.942481994628906
node_91310: feature_name=ARPC1B	feature_id[782].value <= threshold=1974.40380859375
node_91311: feature_name=FOS	feature_id[784].value <= threshold=1839.3213500976562
node_91312: feature_name=RPS28	feature_id[236].value > threshold=1174.467041015625
node_91316: feature_name=PKIG	feature_id[445].value <= threshold=2453.748779296875
node_91317: feature_name=XIST	feature_id[441].value <= threshold=894.2530822753906
node_91318: feature_name=RBM3	feature_id[765].value <= threshold=649.5340270996094
node_91319: feature_name=CD68	feature_id[319].value <= threshold=211.364501953125
node_91320: feature_name=NPC2	feature_id[726].value <= threshold=2015.4969482421875
node_91321: feature_name=LAPTM5	feature_id[58].value <= threshold=183.4647216796875
node_91322: feature_name=MFAP4	feature_id[116].value <= threshold=37.77576446533203
node_91323: feature_name=CA2	feature_id[515].value <= threshold=74.29723358154297
node_91324: feature_name=RASSF4	feature_id[596].value <= threshold=427.77980041503906
node_91325: feature_name=SERPINB6	feature_id[745].value <= threshold=527.4263000488281
Class: Healthy VE2
Rules_6	passed counts:3858
node_0: feature_name=DMKN	feature_id[32].value <= threshold=586.1163635253906
node_1: feature_name=KRT14	feature_id[41].value <= threshold=1137.772216796875
node_2: feature_name=PLVAP	feature_id[96].value <= threshold=86.73027038574219
node_3: feature_name=DCN	feature_id[31].value > threshold=453.0524444580078
node_72327: feature_name=FTH1	feature_id[42].value > threshold=23960.2490234375
node_78517: feature_name=MT-CO1	feature_id[264].value > threshold=2636.3875732421875
node_82771: feature_name=PDPN	feature_id[65].value > threshold=776.8871154785156
node_84853: feature_name=RPS4Y1	feature_id[93].value <= threshold=38.56536865234375
node_84854: feature_name=RPLP1	feature_id[157].value <= threshold=6180.63330078125
node_84855: feature_name=MMP2	feature_id[21].value > threshold=890.1505126953125
node_84985: feature_name=DCN	feature_id[31].value > threshold=1913.3554077148438
node_85133: feature_name=ANXA2	feature_id[265].value <= threshold=1566.1884155273438
node_85134: feature_name=GSN	feature_id[208].value <= threshold=3544.580322265625
node_85135: feature_name=BASP1	feature_id[232].value <= threshold=753.6487426757812
node_85136: feature_name=FOSL1	feature_id[572].value <= threshold=683.3152770996094
node_85137: feature_name=S100A8	feature_id[778].value <= threshold=80.57199096679688
node_85138: feature_name=GRAMD1A	feature_id[664].value <= threshold=222.76747131347656
node_85139: feature_name=RPS21	feature_id[221].value <= threshold=2563.0086669921875
node_85140: feature_name=DDX3Y	feature_id[463].value <= threshold=206.18241119384766
node_85141: feature_name=EMP3	feature_id[230].value <= threshold=2098.8749389648438
node_85142: feature_name=CTSH	feature_id[351].value <= threshold=141.82110595703125
node_85143: feature_name=COL6A2	feature_id[50].value <= threshold=11075.8896484375
node_85144: feature_name=TNFAIP2	feature_id[462].value <= threshold=2898.81884765625
node_85145: feature_name=ACTG1	feature_id[450].value <= threshold=4528.489990234375
node_85146: feature_name=CFP	feature_id[356].value <= threshold=247.47911834716797
node_85147: feature_name=RPL12	feature_id[527].value <= threshold=6574.551513671875
node_85148: feature_name=GNG11	feature_id[99].value <= threshold=1401.4978637695312
node_85149: feature_name=GNA15	feature_id[421].value <= threshold=325.07249450683594
node_85150: feature_name=CYBA	feature_id[254].value <= threshold=729.6456298828125
node_85151: feature_name=EPS8	feature_id[476].value <= threshold=807.0922546386719
node_85152: feature_name=SERPINE1	feature_id[286].value <= threshold=9781.88623046875
node_85153: feature_name=TSC22D1	feature_id[377].value <= threshold=5472.9736328125
node_85154: feature_name=MMP9	feature_id[57].value <= threshold=258.6764602661133
node_85155: feature_name=RPL34	feature_id[241].value <= threshold=10524.26513671875
node_85156: feature_name=LGALS1	feature_id[102].value <= threshold=7174.38427734375
node_85157: feature_name=FXYD3	feature_id[94].value <= threshold=88.1883316040039
node_85158: feature_name=RNF144B	feature_id[278].value <= threshold=433.5039825439453
node_85159: feature_name=HINT1	feature_id[794].value <= threshold=1707.9473876953125
node_85160: feature_name=RHOB	feature_id[444].value <= threshold=7146.9931640625
node_85161: feature_name=EMP1	feature_id[325].value <= threshold=2567.216064453125
node_85162: feature_name=MIR4435-2HG	feature_id[657].value <= threshold=1270.2954711914062
node_85163: feature_name=MT1M	feature_id[406].value <= threshold=14366.72314453125
node_85164: feature_name=ACTG1	feature_id[450].value <= threshold=2867.544921875
node_85165: feature_name=ITGB2	feature_id[551].value <= threshold=82.47017288208008
node_85166: feature_name=CCDC80	feature_id[190].value <= threshold=3152.375244140625
node_85167: feature_name=RPS28	feature_id[236].value <= threshold=5358.884033203125
node_85168: feature_name=PPFIBP1	feature_id[524].value <= threshold=767.412109375
node_85169: feature_name=RPL8	feature_id[791].value > threshold=230.17346954345703
node_85173: feature_name=PLA2G7	feature_id[446].value <= threshold=140.28768920898438
node_85174: feature_name=FCGR2A	feature_id[240].value <= threshold=75.74810791015625
node_85175: feature_name=GJB3	feature_id[622].value <= threshold=56.2047004699707
node_85176: feature_name=NNMT	feature_id[47].value <= threshold=8618.2705078125
node_85177: feature_name=CEBPB	feature_id[577].value <= threshold=1637.5958862304688
node_85178: feature_name=SOCS2	feature_id[786].value <= threshold=1194.93017578125
node_85179: feature_name=HES4	feature_id[758].value <= threshold=78.67647171020508
node_85180: feature_name=CD93	feature_id[244].value <= threshold=76.66624450683594
node_85181: feature_name=IRF4	feature_id[563].value <= threshold=109.0866928100586
node_85182: feature_name=IL1RN	feature_id[206].value <= threshold=2726.579833984375
node_85183: feature_name=NME4	feature_id[708].value <= threshold=450.74786376953125
node_85184: feature_name=EEF1G	feature_id[692].value <= threshold=1264.3949584960938
node_85185: feature_name=LYZ	feature_id[33].value <= threshold=87.31342315673828
node_85186: feature_name=SYNGR2	feature_id[196].value <= threshold=376.95606994628906
node_85187: feature_name=RPLP0	feature_id[430].value <= threshold=6779.22314453125
node_85188: feature_name=PHLDA2	feature_id[698].value <= threshold=438.58526611328125
node_85189: feature_name=SQSTM1	feature_id[754].value <= threshold=4764.20263671875
node_85190: feature_name=RPL11	feature_id[409].value <= threshold=5032.1455078125
node_85191: feature_name=C1S	feature_id[48].value <= threshold=3198.308837890625
Class: Healthy F1
Rules_7	passed counts:2743
node_0: feature_name=DMKN	feature_id[32].value <= threshold=586.1163635253906
node_1: feature_name=KRT14	feature_id[41].value > threshold=1137.772216796875
node_94103: feature_name=ALDOA	feature_id[386].value > threshold=881.0018310546875
node_97253: feature_name=RPS27	feature_id[209].value > threshold=4641.98681640625
node_98363: feature_name=RPS4Y1	feature_id[93].value <= threshold=61.45146369934082
node_98364: feature_name=COL17A1	feature_id[155].value > threshold=120.71463012695312
node_99104: feature_name=NDRG1	feature_id[501].value > threshold=486.2829132080078
node_99378: feature_name=RAC1	feature_id[478].value > threshold=146.02893829345703
node_99476: feature_name=KRT10	feature_id[645].value <= threshold=1056.6650390625
node_99477: feature_name=CXCL14	feature_id[107].value <= threshold=2032.6981201171875
node_99478: feature_name=RPS26	feature_id[459].value > threshold=765.5812072753906
node_99494: feature_name=S100A14	feature_id[9].value <= threshold=3154.2799072265625
node_99495: feature_name=NFKBIA	feature_id[539].value <= threshold=16171.0458984375
node_99496: feature_name=RHOV	feature_id[332].value <= threshold=169.57798767089844
node_99497: feature_name=IFI27	feature_id[100].value <= threshold=1011.0562438964844
node_99498: feature_name=KRT5	feature_id[53].value <= threshold=20240.9091796875
node_99499: feature_name=IGFBP3	feature_id[678].value > threshold=955.2919616699219
node_99583: feature_name=MT-ATP6	feature_id[129].value <= threshold=5817.0615234375
node_99584: feature_name=CST3	feature_id[85].value <= threshold=483.5682678222656
node_99585: feature_name=APOE	feature_id[210].value <= threshold=1552.7403564453125
node_99586: feature_name=FKBP5	feature_id[746].value <= threshold=179.9455795288086
node_99587: feature_name=RPS19	feature_id[340].value > threshold=2733.832763671875
node_99591: feature_name=CXCL2	feature_id[163].value <= threshold=980.6316833496094
node_99592: feature_name=TNS4	feature_id[642].value <= threshold=2978.5987548828125
node_99593: feature_name=C1S	feature_id[48].value <= threshold=226.438232421875
node_99594: feature_name=ADM	feature_id[479].value <= threshold=13317.9453125
node_99595: feature_name=PKIG	feature_id[445].value <= threshold=535.7152709960938
node_99596: feature_name=HES4	feature_id[758].value <= threshold=344.3021469116211
node_99597: feature_name=CD68	feature_id[319].value <= threshold=1330.580078125
node_99598: feature_name=PTMA	feature_id[638].value <= threshold=14335.4267578125
node_99599: feature_name=RPLP1	feature_id[157].value <= threshold=42151.8359375
node_99600: feature_name=RHOF	feature_id[224].value <= threshold=209.8680648803711
node_99601: feature_name=IGFBP5	feature_id[391].value <= threshold=254.53939056396484
node_99602: feature_name=KRT5	feature_id[53].value <= threshold=18712.71875
node_99603: feature_name=DMKN	feature_id[32].value <= threshold=533.7826538085938
node_99604: feature_name=EEF1A1	feature_id[777].value <= threshold=31831.1376953125
node_99605: feature_name=BASP1	feature_id[232].value <= threshold=801.4864501953125
node_99606: feature_name=HSPB1	feature_id[138].value <= threshold=5886.137939453125
node_99607: feature_name=FMOD	feature_id[502].value <= threshold=184.5087890625
node_99608: feature_name=EGLN3	feature_id[520].value > threshold=15.05797290802002
node_99624: feature_name=MTHFR	feature_id[688].value <= threshold=155.64126586914062
node_99625: feature_name=RPS15	feature_id[385].value <= threshold=9626.5908203125
node_99626: feature_name=PTMA	feature_id[638].value <= threshold=10992.5205078125
node_99627: feature_name=GLRX	feature_id[652].value <= threshold=150.34552764892578
node_99628: feature_name=EEF1A1	feature_id[777].value > threshold=9562.39111328125
node_99632: feature_name=CCDC88A	feature_id[607].value <= threshold=63.107046127319336
Class: Psoriasis Differentiated_KC*
Rules_8	passed counts:2590
node_0: feature_name=DMKN	feature_id[32].value > threshold=586.1163635253906
node_101290: feature_name=MT-ATP6	feature_id[129].value <= threshold=1722.7594604492188
node_101291: feature_name=RPS26	feature_id[459].value > threshold=1330.6498413085938
node_103463: feature_name=BIRC3	feature_id[380].value <= threshold=43.806827545166016
node_103464: feature_name=RPL13A	feature_id[659].value <= threshold=5534.14404296875
node_103465: feature_name=LSP1	feature_id[165].value <= threshold=7.189072608947754
node_103466: feature_name=IL1R2	feature_id[474].value <= threshold=109.9021987915039
node_103467: feature_name=KRT16	feature_id[369].value <= threshold=15070.2734375
node_103468: feature_name=RPS16	feature_id[729].value > threshold=1006.1806945800781
node_103736: feature_name=STMN1	feature_id[461].value <= threshold=439.3678436279297
node_103737: feature_name=S100A10	feature_id[433].value <= threshold=1454.7482299804688
node_103738: feature_name=TNS4	feature_id[642].value <= threshold=558.6613464355469
node_103739: feature_name=EZR	feature_id[584].value <= threshold=655.0575866699219
node_103740: feature_name=CST3	feature_id[85].value <= threshold=3057.333251953125
node_103741: feature_name=IFITM2	feature_id[74].value <= threshold=43.0200252532959
node_103742: feature_name=S100A11	feature_id[407].value <= threshold=13790.625
node_103743: feature_name=KRT14	feature_id[41].value <= threshold=13222.59521484375
node_103744: feature_name=RPS29	feature_id[676].value > threshold=1038.08154296875
node_103872: feature_name=SERPINB2	feature_id[630].value <= threshold=279.2516326904297
node_103873: feature_name=RPL18A	feature_id[395].value <= threshold=11359.5205078125
node_103874: feature_name=RPS28	feature_id[236].value <= threshold=15864.51513671875
node_103875: feature_name=MIF	feature_id[518].value > threshold=661.6090393066406
node_104055: feature_name=SOX4	feature_id[538].value <= threshold=2899.095703125
node_104056: feature_name=STMN1	feature_id[461].value <= threshold=233.46843719482422
node_104057: feature_name=KRT10	feature_id[645].value <= threshold=20116.015625
node_104058: feature_name=LGALS1	feature_id[102].value <= threshold=1095.6640014648438
node_104059: feature_name=ADAM8	feature_id[359].value <= threshold=194.38976287841797
node_104060: feature_name=MGST1	feature_id[681].value <= threshold=807.07275390625
node_104061: feature_name=SERPINE2	feature_id[174].value <= threshold=555.1891174316406
node_104062: feature_name=INSIG1	feature_id[700].value <= threshold=3047.3206787109375
node_104063: feature_name=LGALS7B	feature_id[16].value <= threshold=24530.41796875
node_104064: feature_name=TIMP2	feature_id[328].value <= threshold=439.513671875
node_104065: feature_name=PAM	feature_id[804].value <= threshold=387.3589630126953
node_104066: feature_name=RHOB	feature_id[444].value <= threshold=3092.8916015625
node_104067: feature_name=TM4SF1	feature_id[14].value <= threshold=7338.661865234375
node_104068: feature_name=FKBP5	feature_id[746].value <= threshold=63.67713737487793
node_104069: feature_name=IFITM1	feature_id[164].value <= threshold=1866.41845703125
node_104070: feature_name=ACTG1	feature_id[450].value <= threshold=20365.2900390625
node_104071: feature_name=COL17A1	feature_id[155].value <= threshold=241.1236343383789
node_104072: feature_name=LYPD3	feature_id[333].value <= threshold=5739.951904296875
node_104073: feature_name=KLF4	feature_id[321].value <= threshold=4981.550537109375
node_104074: feature_name=SNCA	feature_id[558].value <= threshold=389.7043762207031
node_104075: feature_name=S100A16	feature_id[108].value <= threshold=3626.6622314453125
node_104076: feature_name=RPSA	feature_id[632].value <= threshold=4183.9736328125
node_104077: feature_name=RPL23A	feature_id[646].value > threshold=415.36766052246094
node_104083: feature_name=HLA-DOB	feature_id[257].value <= threshold=95.55398559570312
node_104084: feature_name=TACSTD2	feature_id[69].value <= threshold=14390.75341796875
node_104085: feature_name=AREG	feature_id[261].value <= threshold=9649.589111328125
node_104086: feature_name=CAVIN1	feature_id[242].value <= threshold=1065.5120239257812
node_104087: feature_name=NAMPT	feature_id[594].value <= threshold=2279.033203125
node_104088: feature_name=GPSM3	feature_id[296].value <= threshold=146.50443267822266
node_104089: feature_name=CD74	feature_id[0].value <= threshold=4226.462646484375
node_104090: feature_name=CXCL8	feature_id[52].value <= threshold=4773.053955078125
node_104091: feature_name=CDC42EP3	feature_id[225].value <= threshold=1329.2114868164062
node_104092: feature_name=HINT1	feature_id[794].value <= threshold=3190.907958984375
node_104093: feature_name=HLA-DRB5	feature_id[35].value <= threshold=513.6523742675781
node_104094: feature_name=ITGA5	feature_id[562].value <= threshold=484.3260498046875
node_104095: feature_name=FLOT1	feature_id[761].value <= threshold=596.3265686035156
node_104096: feature_name=LDHB	feature_id[550].value <= threshold=2281.028564453125
node_104097: feature_name=SLC7A11	feature_id[141].value <= threshold=587.7948455810547
node_104098: feature_name=RPL28	feature_id[186].value > threshold=1123.7808837890625
node_104100: feature_name=JUP	feature_id[87].value <= threshold=3591.9268798828125
node_104101: feature_name=FXYD5	feature_id[128].value <= threshold=757.0447082519531
node_104102: feature_name=RPS28	feature_id[236].value <= threshold=14076.9345703125
node_104103: feature_name=KRT5	feature_id[53].value > threshold=922.7391052246094
node_104251: feature_name=CCL27	feature_id[135].value <= threshold=1567.2455444335938
node_104252: feature_name=EMP3	feature_id[230].value <= threshold=275.01708984375
node_104253: feature_name=PGD	feature_id[693].value <= threshold=721.2949523925781
node_104254: feature_name=CXCL1	feature_id[679].value <= threshold=53.403093338012695
node_104255: feature_name=SOX4	feature_id[538].value <= threshold=513.0088195800781
node_104256: feature_name=SLC16A3	feature_id[403].value <= threshold=130.8080940246582
node_104257: feature_name=TVP23A	feature_id[120].value <= threshold=43.584381103515625
node_104258: feature_name=EZR	feature_id[584].value <= threshold=648.3411560058594
node_104259: feature_name=MYLK	feature_id[499].value <= threshold=225.20196533203125
node_104260: feature_name=KRT1	feature_id[86].value <= threshold=23262.8310546875
node_104261: feature_name=CTNNBIP1	feature_id[568].value <= threshold=1280.0985107421875
node_104262: feature_name=SERPINH1	feature_id[543].value <= threshold=820.6640625
node_104263: feature_name=EFEMP1	feature_id[330].value <= threshold=442.5840301513672
node_104264: feature_name=CAPG	feature_id[588].value <= threshold=1076.5875244140625
node_104265: feature_name=EMP1	feature_id[325].value <= threshold=2382.6708984375
node_104266: feature_name=MIR4435-2HG	feature_id[657].value <= threshold=176.22398376464844
node_104267: feature_name=CLU	feature_id[534].value <= threshold=220.42455291748047
node_104268: feature_name=SPHK1	feature_id[389].value <= threshold=52.96018409729004
node_104269: feature_name=RPS4Y1	feature_id[93].value <= threshold=1336.8177490234375
node_104270: feature_name=THBS2	feature_id[97].value <= threshold=87.00722885131836
node_104271: feature_name=EFEMP1	feature_id[330].value <= threshold=175.0547103881836
node_104272: feature_name=EZR	feature_id[584].value <= threshold=646.4541931152344
node_104273: feature_name=RPS26	feature_id[459].value > threshold=1343.1410522460938
node_104277: feature_name=LAGE3	feature_id[728].value <= threshold=747.9991455078125
node_104278: feature_name=XIST	feature_id[441].value <= threshold=624.4143676757812
node_104279: feature_name=PTGS2	feature_id[314].value <= threshold=32.62304210662842
node_104280: feature_name=GAPDH	feature_id[785].value <= threshold=10838.35595703125
node_104281: feature_name=MYLK	feature_id[499].value <= threshold=92.91717910766602
node_104282: feature_name=S100A16	feature_id[108].value <= threshold=2696.3905029296875
node_104283: feature_name=RPL23A	feature_id[646].value <= threshold=4877.1533203125
node_104284: feature_name=PDE4DIP	feature_id[491].value <= threshold=48.55199432373047
node_104285: feature_name=EPB41L3	feature_id[546].value <= threshold=71.79191207885742
node_104286: feature_name=DST	feature_id[420].value <= threshold=1737.3242797851562
node_104287: feature_name=RPLP0	feature_id[430].value <= threshold=14085.994140625
node_104288: feature_name=IL1R1	feature_id[467].value <= threshold=165.0779266357422
node_104289: feature_name=HLA-DPA1	feature_id[7].value <= threshold=103.97016143798828
node_104290: feature_name=TXN	feature_id[95].value <= threshold=6494.893798828125
node_104291: feature_name=CAV1	feature_id[70].value <= threshold=1883.8660278320312
node_104292: feature_name=RFTN1	feature_id[714].value <= threshold=207.05116271972656
node_104293: feature_name=NQO1	feature_id[774].value <= threshold=81.10948181152344
node_104294: feature_name=RPL18A	feature_id[395].value <= threshold=11238.9560546875
node_104295: feature_name=RAMP1	feature_id[154].value <= threshold=55.64351844787598
node_104296: feature_name=HCST	feature_id[248].value <= threshold=14.32993221282959
node_104297: feature_name=MGLL	feature_id[213].value <= threshold=209.6709976196289
node_104298: feature_name=IRF4	feature_id[563].value <= threshold=61.826377868652344
Class: Psoriasis Differentiated_KC
Rules_9	passed counts:2469
node_0: feature_name=DMKN	feature_id[32].value > threshold=586.1163635253906
node_101290: feature_name=MT-ATP6	feature_id[129].value <= threshold=1722.7594604492188
node_101291: feature_name=RPS26	feature_id[459].value > threshold=1330.6498413085938
node_103463: feature_name=BIRC3	feature_id[380].value > threshold=43.806827545166016
node_109359: feature_name=RPS4Y1	feature_id[93].value > threshold=24.20135498046875
node_109899: feature_name=LGALS7	feature_id[556].value <= threshold=519.0426330566406
node_109900: feature_name=KRT10	feature_id[645].value > threshold=1776.3241577148438
node_110246: feature_name=SFN	feature_id[8].value > threshold=3190.1121826171875
node_110280: feature_name=NDUFA4L2	feature_id[212].value <= threshold=2022.2974243164062
node_110281: feature_name=HSPA1B	feature_id[201].value <= threshold=8114.1005859375
node_110282: feature_name=SBSN	feature_id[147].value > threshold=248.79070281982422
node_110340: feature_name=RPL8	feature_id[791].value > threshold=790.4811706542969
node_110342: feature_name=LGALS3	feature_id[549].value <= threshold=6941.527099609375
node_110343: feature_name=FLOT1	feature_id[761].value <= threshold=666.3057250976562
node_110344: feature_name=CTHRC1	feature_id[725].value <= threshold=107.42208099365234
node_110345: feature_name=CKLF	feature_id[744].value <= threshold=209.3633804321289
node_110346: feature_name=FXYD3	feature_id[94].value <= threshold=1804.0819702148438
node_110347: feature_name=LAMP3	feature_id[44].value <= threshold=178.41558074951172
node_110348: feature_name=ARPC1B	feature_id[782].value <= threshold=282.0351257324219
node_110349: feature_name=STMN1	feature_id[461].value <= threshold=869.4656066894531
node_110350: feature_name=FTH1	feature_id[42].value <= threshold=4810.8240966796875
node_110351: feature_name=HLA-DMB	feature_id[473].value <= threshold=76.51514053344727
node_110352: feature_name=PDLIM1	feature_id[193].value <= threshold=788.2843627929688
node_110353: feature_name=TAGLN	feature_id[405].value <= threshold=18.59634780883789
node_110354: feature_name=PLSCR1	feature_id[552].value <= threshold=233.61307525634766
Class: Atopic dermatitis Differentiated_KC
Rules_10	passed counts:2432
node_0: feature_name=DMKN	feature_id[32].value <= threshold=586.1163635253906
node_1: feature_name=KRT14	feature_id[41].value <= threshold=1137.772216796875
node_2: feature_name=PLVAP	feature_id[96].value <= threshold=86.73027038574219
node_3: feature_name=DCN	feature_id[31].value <= threshold=453.0524444580078
node_4: feature_name=CD3E	feature_id[39].value <= threshold=138.45621490478516
node_5: feature_name=RNASE1	feature_id[156].value <= threshold=1632.1644897460938
node_6: feature_name=CCL22	feature_id[10].value <= threshold=565.8108825683594
node_7: feature_name=MLANA	feature_id[779].value <= threshold=204.06311798095703
node_8: feature_name=MMRN1	feature_id[707].value > threshold=82.87076568603516
node_37228: feature_name=AKR1C1	feature_id[185].value > threshold=1158.279296875
node_38028: feature_name=B2M	feature_id[182].value > threshold=12327.001953125
node_38228: feature_name=MT-CO1	feature_id[264].value > threshold=207.0527572631836
node_38244: feature_name=RPS4Y1	feature_id[93].value <= threshold=115.90171813964844
node_38245: feature_name=PTMS	feature_id[565].value <= threshold=529.9320068359375
node_38246: feature_name=HSPA1B	feature_id[201].value <= threshold=687.7684020996094
node_38247: feature_name=PMAIP1	feature_id[554].value <= threshold=218.8029556274414
node_38248: feature_name=HIST2H2AA4	feature_id[553].value <= threshold=724.3916625976562
node_38249: feature_name=BACE2	feature_id[160].value <= threshold=1040.692138671875
node_38250: feature_name=FOSB	feature_id[731].value <= threshold=278.6784362792969
node_38251: feature_name=HMOX1	feature_id[216].value <= threshold=9611.1162109375
node_38252: feature_name=GNG11	feature_id[99].value <= threshold=4017.2080078125
node_38253: feature_name=EEF1A1	feature_id[777].value > threshold=4155.6243896484375
node_38259: feature_name=SLC7A11	feature_id[141].value <= threshold=222.71227264404297
node_38260: feature_name=PTGES	feature_id[59].value <= threshold=1790.1212768554688
node_38261: feature_name=ST3GAL1	feature_id[770].value <= threshold=1059.695068359375
node_38262: feature_name=RGS2	feature_id[494].value <= threshold=326.2298889160156
node_38263: feature_name=KRT6A	feature_id[392].value <= threshold=123.84869766235352
node_38264: feature_name=NQO1	feature_id[774].value <= threshold=1657.8234252929688
node_38265: feature_name=FCGR2A	feature_id[240].value <= threshold=1478.921875
node_38266: feature_name=ZFP36L2	feature_id[227].value <= threshold=1408.7118530273438
node_38267: feature_name=TFF3	feature_id[564].value <= threshold=6548.34130859375
node_38268: feature_name=DNASE1L3	feature_id[496].value <= threshold=1405.8480834960938
node_38269: feature_name=CEBPD	feature_id[454].value <= threshold=1112.9259643554688
node_38270: feature_name=COL18A1	feature_id[497].value <= threshold=957.7649841308594
node_38271: feature_name=RPS15A	feature_id[222].value > threshold=311.74806213378906
node_38275: feature_name=C1S	feature_id[48].value <= threshold=718.6667785644531
Class: Healthy LE2
Rules_11	passed counts:2332
node_0: feature_name=DMKN	feature_id[32].value <= threshold=586.1163635253906
node_1: feature_name=KRT14	feature_id[41].value <= threshold=1137.772216796875
node_2: feature_name=PLVAP	feature_id[96].value <= threshold=86.73027038574219
node_3: feature_name=DCN	feature_id[31].value > threshold=453.0524444580078
node_72327: feature_name=FTH1	feature_id[42].value <= threshold=23960.2490234375
node_72328: feature_name=RPS4Y1	feature_id[93].value > threshold=20.711652755737305
node_76142: feature_name=TGFBI	feature_id[326].value > threshold=11.935168266296387
node_77758: feature_name=MYL9	feature_id[309].value <= threshold=1731.5297241210938
node_77759: feature_name=MT-CO1	feature_id[264].value > threshold=504.6329040527344
node_77991: feature_name=HLA-C	feature_id[492].value <= threshold=966.394775390625
node_77992: feature_name=PLAC9	feature_id[519].value > threshold=59.75308609008789
node_78086: feature_name=PLPP3	feature_id[83].value > threshold=136.4730682373047
node_78148: feature_name=TNFSF13B	feature_id[252].value <= threshold=706.4476623535156
node_78149: feature_name=HSPA1B	feature_id[201].value <= threshold=37602.095703125
node_78150: feature_name=CA2	feature_id[515].value <= threshold=323.2619934082031
node_78151: feature_name=MCAM	feature_id[488].value <= threshold=141.38572692871094
node_78152: feature_name=RGCC	feature_id[739].value <= threshold=3633.3287353515625
node_78153: feature_name=NR3C1	feature_id[689].value <= threshold=824.7980041503906
node_78154: feature_name=PTMA	feature_id[638].value > threshold=367.1229705810547
node_78158: feature_name=CXCL14	feature_id[107].value <= threshold=37645.8125
node_78159: feature_name=PDE4DIP	feature_id[491].value <= threshold=586.1475830078125
node_78160: feature_name=MCTP1	feature_id[166].value <= threshold=642.9295959472656
node_78161: feature_name=RBPMS	feature_id[721].value <= threshold=533.9316864013672
node_78162: feature_name=TSC22D3	feature_id[122].value <= threshold=5634.738037109375
node_78163: feature_name=IL6	feature_id[271].value <= threshold=9266.2685546875
node_78164: feature_name=FNDC3B	feature_id[789].value <= threshold=840.2489318847656
node_78165: feature_name=PDLIM4	feature_id[639].value <= threshold=1129.9929504394531
node_78166: feature_name=PAM	feature_id[804].value <= threshold=1476.7281494140625
node_78167: feature_name=ANXA5	feature_id[184].value <= threshold=3436.8482666015625
node_78168: feature_name=CXCL3	feature_id[211].value <= threshold=19730.2744140625
node_78169: feature_name=C4orf48	feature_id[443].value <= threshold=801.07568359375
node_78170: feature_name=RPL8	feature_id[791].value <= threshold=8056.5048828125
node_78171: feature_name=S100A9	feature_id[510].value <= threshold=425.6256561279297
node_78172: feature_name=FOSL1	feature_id[572].value <= threshold=1673.695556640625
node_78173: feature_name=RND3	feature_id[292].value <= threshold=2252.0905151367188
node_78174: feature_name=SPHK1	feature_id[389].value <= threshold=1229.5709228515625
node_78175: feature_name=ID3	feature_id[365].value <= threshold=8732.97216796875
node_78176: feature_name=TNFRSF18	feature_id[337].value <= threshold=176.23480224609375
node_78177: feature_name=FCGRT	feature_id[484].value <= threshold=987.5217895507812
node_78178: feature_name=CPVL	feature_id[796].value <= threshold=79.07669830322266
node_78179: feature_name=TNFRSF1B	feature_id[404].value <= threshold=427.3467712402344
node_78180: feature_name=THEMIS2	feature_id[599].value <= threshold=204.611572265625
node_78181: feature_name=NRN1	feature_id[341].value <= threshold=1611.446533203125
node_78182: feature_name=RPS6	feature_id[706].value <= threshold=7452.966064453125
node_78183: feature_name=CLU	feature_id[534].value <= threshold=2400.4326171875
node_78184: feature_name=CD48	feature_id[308].value <= threshold=79.29618072509766
node_78185: feature_name=RND3	feature_id[292].value <= threshold=1520.49169921875
node_78186: feature_name=LAMA4	feature_id[655].value <= threshold=4244.892578125
node_78187: feature_name=RPL30	feature_id[255].value <= threshold=9716.46923828125
node_78188: feature_name=APMAP	feature_id[716].value <= threshold=274.40643310546875
node_78189: feature_name=ITM2A	feature_id[615].value <= threshold=567.3756103515625
node_78190: feature_name=PLPP3	feature_id[83].value > threshold=145.9221954345703
Class: Atopic dermatitis F2
Rules_12	passed counts:2318
node_0: feature_name=DMKN	feature_id[32].value <= threshold=586.1163635253906
node_1: feature_name=KRT14	feature_id[41].value <= threshold=1137.772216796875
node_2: feature_name=PLVAP	feature_id[96].value <= threshold=86.73027038574219
node_3: feature_name=DCN	feature_id[31].value > threshold=453.0524444580078
node_72327: feature_name=FTH1	feature_id[42].value <= threshold=23960.2490234375
node_72328: feature_name=RPS4Y1	feature_id[93].value <= threshold=20.711652755737305
node_72329: feature_name=MT-ATP6	feature_id[129].value <= threshold=2619.6011962890625
node_72330: feature_name=HSPA1A	feature_id[180].value > threshold=798.5309448242188
node_73878: feature_name=RPL13A	feature_id[659].value <= threshold=4262.72607421875
node_73879: feature_name=RPS26	feature_id[459].value > threshold=939.0975341796875
node_74175: feature_name=NDUFA4L2	feature_id[212].value <= threshold=308.25291442871094
node_74176: feature_name=RPS27	feature_id[209].value > threshold=3353.6759033203125
node_74264: feature_name=TM4SF1	feature_id[14].value <= threshold=574.6865539550781
node_74265: feature_name=GAPDH	feature_id[785].value <= threshold=4767.472900390625
node_74266: feature_name=TAGLN	feature_id[405].value <= threshold=494.0470428466797
node_74267: feature_name=VIM	feature_id[30].value <= threshold=25669.40234375
node_74268: feature_name=RPL10	feature_id[457].value > threshold=3482.7117919921875
node_74286: feature_name=MALAT1	feature_id[471].value <= threshold=8166.857666015625
node_74287: feature_name=CLDN1	feature_id[62].value <= threshold=687.8569946289062
node_74288: feature_name=TGFBI	feature_id[326].value <= threshold=1373.4727172851562
node_74289: feature_name=TFF3	feature_id[564].value <= threshold=3233.86669921875
node_74290: feature_name=RPL12	feature_id[527].value > threshold=970.3223571777344
node_74292: feature_name=COL6A2	feature_id[50].value <= threshold=10793.42431640625
node_74293: feature_name=IRF6	feature_id[36].value <= threshold=474.9817657470703
node_74294: feature_name=SLCO4A1	feature_id[606].value <= threshold=268.29366302490234
node_74295: feature_name=HILPDA	feature_id[644].value <= threshold=2115.6793212890625
node_74296: feature_name=MLANA	feature_id[779].value <= threshold=1533.3104858398438
node_74297: feature_name=RNASE1	feature_id[156].value <= threshold=1299.651351928711
node_74298: feature_name=GRAMD1A	feature_id[664].value <= threshold=1037.4522705078125
node_74299: feature_name=RPS8	feature_id[394].value <= threshold=17240.818359375
node_74300: feature_name=APOD	feature_id[61].value <= threshold=121076.7421875
node_74301: feature_name=ACTB	feature_id[591].value <= threshold=15657.84912109375
node_74302: feature_name=DCN	feature_id[31].value > threshold=456.73577880859375
node_74304: feature_name=CRISPLD2	feature_id[158].value <= threshold=2553.544677734375
node_74305: feature_name=INHBA	feature_id[489].value <= threshold=1655.657470703125
node_74306: feature_name=ANXA5	feature_id[184].value <= threshold=9035.1357421875
node_74307: feature_name=GPR183	feature_id[76].value <= threshold=1313.0438842773438
node_74308: feature_name=IDO1	feature_id[27].value <= threshold=296.68182373046875
node_74309: feature_name=RGCC	feature_id[739].value <= threshold=4366.409423828125
node_74310: feature_name=TNFAIP6	feature_id[55].value <= threshold=35071.7236328125
node_74311: feature_name=RHOB	feature_id[444].value <= threshold=27266.88134765625
node_74312: feature_name=IL10RA	feature_id[422].value <= threshold=552.7805480957031
node_74313: feature_name=ITGB2	feature_id[551].value <= threshold=204.2688980102539
node_74314: feature_name=AIF1	feature_id[103].value <= threshold=1006.9893798828125
node_74315: feature_name=TOMM34	feature_id[701].value <= threshold=814.0977783203125
node_74316: feature_name=MT1M	feature_id[406].value <= threshold=18960.314453125
node_74317: feature_name=EEF1A1	feature_id[777].value <= threshold=28594.44140625
node_74318: feature_name=CELF2	feature_id[530].value <= threshold=1253.7188720703125
node_74319: feature_name=FSTL1	feature_id[295].value <= threshold=5457.518310546875
node_74320: feature_name=HLA-DOB	feature_id[257].value <= threshold=452.9197540283203
node_74321: feature_name=CXCL12	feature_id[722].value <= threshold=18995.365234375
node_74322: feature_name=MGST1	feature_id[681].value <= threshold=1934.1488647460938
node_74323: feature_name=DCN	feature_id[31].value > threshold=476.64540100097656
node_74327: feature_name=CERS6	feature_id[601].value <= threshold=322.59722900390625
node_74328: feature_name=EEF1A1	feature_id[777].value <= threshold=27057.8330078125
node_74329: feature_name=HLA-DMA	feature_id[121].value <= threshold=610.9869384765625
node_74330: feature_name=ANXA5	feature_id[184].value <= threshold=5573.232177734375
node_74331: feature_name=GJB3	feature_id[622].value <= threshold=203.4115982055664
node_74332: feature_name=EEF1A1	feature_id[777].value > threshold=753.9285583496094
node_74336: feature_name=FN1	feature_id[661].value <= threshold=2734.242919921875
node_74337: feature_name=HLA-DRB5	feature_id[35].value <= threshold=896.1463317871094
node_74338: feature_name=RBM3	feature_id[765].value <= threshold=1039.398193359375
node_74339: feature_name=STK4	feature_id[104].value <= threshold=836.0238037109375
node_74340: feature_name=DAB2	feature_id[660].value <= threshold=1739.4464721679688
node_74341: feature_name=RPS27	feature_id[209].value > threshold=3497.423583984375
node_74345: feature_name=ZFP36L2	feature_id[227].value <= threshold=6970.4853515625
node_74346: feature_name=CFD	feature_id[80].value <= threshold=55528.76953125
node_74347: feature_name=IFI30	feature_id[415].value <= threshold=367.7194519042969
node_74348: feature_name=HILPDA	feature_id[644].value <= threshold=1806.5655517578125
node_74349: feature_name=SERPINE1	feature_id[286].value <= threshold=1797.9109497070312
node_74350: feature_name=LSP1	feature_id[165].value <= threshold=1230.3798217773438
node_74351: feature_name=VEGFA	feature_id[481].value <= threshold=720.7374877929688
node_74352: feature_name=CRYAB	feature_id[237].value <= threshold=24975.7607421875
node_74353: feature_name=PLPP3	feature_id[83].value <= threshold=2115.2706298828125
Class: Psoriasis F2
Rules_13	passed counts:2007
node_0: feature_name=DMKN	feature_id[32].value <= threshold=586.1163635253906
node_1: feature_name=KRT14	feature_id[41].value <= threshold=1137.772216796875
node_2: feature_name=PLVAP	feature_id[96].value <= threshold=86.73027038574219
node_3: feature_name=DCN	feature_id[31].value <= threshold=453.0524444580078
node_4: feature_name=CD3E	feature_id[39].value <= threshold=138.45621490478516
node_5: feature_name=RNASE1	feature_id[156].value > threshold=1632.1644897460938
node_50927: feature_name=GLUL	feature_id[583].value > threshold=1192.724365234375
node_53103: feature_name=RPS4Y1	feature_id[93].value <= threshold=28.75215721130371
node_53104: feature_name=EREG	feature_id[324].value <= threshold=369.07179260253906
node_53105: feature_name=HSPA1A	feature_id[180].value <= threshold=2100.3006591796875
node_53106: feature_name=C1QC	feature_id[535].value > threshold=528.9143676757812
node_53256: feature_name=CXCL3	feature_id[211].value <= threshold=3269.523193359375
node_53257: feature_name=SGK1	feature_id[347].value <= threshold=1824.7365112304688
node_53258: feature_name=CCR7	feature_id[29].value <= threshold=1726.328125
node_53259: feature_name=TPT1	feature_id[674].value <= threshold=6284.88671875
node_53260: feature_name=CD93	feature_id[244].value <= threshold=790.7639770507812
node_53261: feature_name=RPS24	feature_id[428].value <= threshold=5785.497802734375
node_53262: feature_name=CCL2	feature_id[303].value <= threshold=25276.4765625
node_53263: feature_name=SLC7A11	feature_id[141].value <= threshold=1727.9322509765625
node_53264: feature_name=CCDC88A	feature_id[607].value <= threshold=2063.2457275390625
node_53265: feature_name=HSPB1	feature_id[138].value <= threshold=9263.9130859375
node_53266: feature_name=IFI30	feature_id[415].value <= threshold=1608.9880981445312
node_53267: feature_name=RPL37	feature_id[276].value <= threshold=4578.081787109375
node_53268: feature_name=FXYD3	feature_id[94].value <= threshold=547.581298828125
node_53269: feature_name=VAT1	feature_id[673].value <= threshold=1350.484130859375
node_53270: feature_name=S100A10	feature_id[433].value <= threshold=12001.19091796875
node_53271: feature_name=RPS15A	feature_id[222].value <= threshold=5724.458251953125
node_53272: feature_name=MT1M	feature_id[406].value <= threshold=3428.0338134765625
node_53273: feature_name=HCST	feature_id[248].value <= threshold=1456.0484619140625
node_53274: feature_name=CLEC10A	feature_id[604].value <= threshold=951.6634826660156
node_53275: feature_name=HSPB1	feature_id[138].value <= threshold=6979.542724609375
node_53276: feature_name=DSE	feature_id[523].value <= threshold=1002.4681396484375
node_53277: feature_name=CALCRL	feature_id[115].value <= threshold=506.46783447265625
node_53278: feature_name=PDLIM4	feature_id[639].value <= threshold=245.087158203125
node_53279: feature_name=MT-CO1	feature_id[264].value <= threshold=56300.521484375
Class: Healthy Macro_1
Rules_14	passed counts:1973
node_0: feature_name=DMKN	feature_id[32].value > threshold=586.1163635253906
node_101290: feature_name=MT-ATP6	feature_id[129].value > threshold=1722.7594604492188
node_110480: feature_name=DMKN	feature_id[32].value <= threshold=2203.4520263671875
node_110481: feature_name=KRT14	feature_id[41].value > threshold=13111.04443359375
node_112563: feature_name=KRT1	feature_id[86].value <= threshold=526.2119445800781
node_112564: feature_name=S100A14	feature_id[9].value <= threshold=2760.832275390625
node_112565: feature_name=S100A8	feature_id[778].value <= threshold=611.1693420410156
node_112566: feature_name=STMN1	feature_id[461].value <= threshold=826.3185729980469
node_112567: feature_name=RPS4Y1	feature_id[93].value <= threshold=94.93070220947266
node_112568: feature_name=RHOV	feature_id[332].value <= threshold=231.5644989013672
node_112569: feature_name=PMAIP1	feature_id[554].value <= threshold=4877.330078125
node_112570: feature_name=LYPD3	feature_id[333].value <= threshold=1091.6230773925781
node_112571: feature_name=NUPR1	feature_id[143].value <= threshold=1935.9232788085938
node_112572: feature_name=XIST	feature_id[441].value <= threshold=3325.8353271484375
node_112573: feature_name=LGALS1	feature_id[102].value <= threshold=1414.2578735351562
node_112574: feature_name=RPL11	feature_id[409].value <= threshold=11832.45458984375
node_112575: feature_name=GADD45B	feature_id[608].value <= threshold=8627.75732421875
node_112576: feature_name=RPS18	feature_id[259].value <= threshold=16450.69140625
node_112577: feature_name=CD200	feature_id[145].value <= threshold=76.23113250732422
node_112578: feature_name=HLA-E	feature_id[624].value <= threshold=6381.393310546875
node_112579: feature_name=KLF5	feature_id[720].value <= threshold=2218.40869140625
node_112580: feature_name=PLIN2	feature_id[585].value <= threshold=4382.585693359375
node_112581: feature_name=RPL18A	feature_id[395].value <= threshold=12741.2890625
node_112582: feature_name=MGST1	feature_id[681].value <= threshold=540.7038116455078
node_112583: feature_name=NECTIN2	feature_id[447].value <= threshold=1011.2605895996094
node_112584: feature_name=PPIF	feature_id[633].value <= threshold=1101.6202392578125
node_112585: feature_name=C5AR1	feature_id[290].value <= threshold=226.3830795288086
node_112586: feature_name=IFI30	feature_id[415].value <= threshold=356.43836975097656
node_112587: feature_name=RPL26	feature_id[390].value <= threshold=21002.6240234375
node_112588: feature_name=RPS19	feature_id[340].value <= threshold=17194.9189453125
node_112589: feature_name=RPS4X	feature_id[417].value <= threshold=15991.92431640625
node_112590: feature_name=CSRP2	feature_id[619].value <= threshold=648.6987609863281
node_112591: feature_name=SAT1	feature_id[101].value <= threshold=8391.8701171875
node_112592: feature_name=RHOH	feature_id[634].value <= threshold=73.52941131591797
node_112593: feature_name=RPL17	feature_id[451].value <= threshold=5490.60595703125
node_112594: feature_name=GYPC	feature_id[202].value <= threshold=45.54563522338867
node_112595: feature_name=SDCBP	feature_id[455].value <= threshold=1156.8045654296875
node_112596: feature_name=RHOB	feature_id[444].value <= threshold=1447.8671875
node_112597: feature_name=RPS13	feature_id[439].value <= threshold=8430.1474609375
node_112598: feature_name=DSC2	feature_id[559].value <= threshold=1243.4677124023438
node_112599: feature_name=RPS29	feature_id[676].value <= threshold=7708.8662109375
node_112600: feature_name=PERP	feature_id[22].value <= threshold=10060.17236328125
node_112601: feature_name=RPS28	feature_id[236].value <= threshold=8340.58203125
node_112602: feature_name=DNASE1L3	feature_id[496].value <= threshold=125.31399154663086
node_112603: feature_name=SLC2A3	feature_id[345].value <= threshold=28.607391357421875
Class: Healthy Undifferentiated_KC
Rules_15	passed counts:1918
node_0: feature_name=DMKN	feature_id[32].value <= threshold=586.1163635253906
node_1: feature_name=KRT14	feature_id[41].value > threshold=1137.772216796875
node_94103: feature_name=ALDOA	feature_id[386].value > threshold=881.0018310546875
node_97253: feature_name=RPS27	feature_id[209].value <= threshold=4641.98681640625
node_97254: feature_name=KRT5	feature_id[53].value > threshold=5885.66015625
node_98158: feature_name=RPS4Y1	feature_id[93].value <= threshold=41.635440826416016
node_98159: feature_name=RAC1	feature_id[478].value <= threshold=678.6625671386719
node_98160: feature_name=EEF1A1	feature_id[777].value > threshold=11201.93212890625
node_98202: feature_name=RPS26	feature_id[459].value <= threshold=5198.174072265625
node_98203: feature_name=MT-CO1	feature_id[264].value > threshold=330.86180114746094
node_98213: feature_name=KRT1	feature_id[86].value <= threshold=323.3278045654297
node_98214: feature_name=DDX3Y	feature_id[463].value <= threshold=76.6635971069336
node_98215: feature_name=CEBPB	feature_id[577].value <= threshold=432.04640197753906
node_98216: feature_name=TUBA1A	feature_id[775].value <= threshold=639.703857421875
node_98217: feature_name=KRT6A	feature_id[392].value <= threshold=25092.9169921875
node_98218: feature_name=LAPTM5	feature_id[58].value <= threshold=99.07073593139648
node_98219: feature_name=RPS3A	feature_id[663].value <= threshold=14783.8837890625
node_98220: feature_name=S100A8	feature_id[778].value <= threshold=5976.418701171875
node_98221: feature_name=HIST2H2AA4	feature_id[553].value <= threshold=2641.8094482421875
node_98222: feature_name=IFNGR2	feature_id[487].value <= threshold=2130.7161865234375
node_98223: feature_name=RPL36	feature_id[300].value <= threshold=7224.314453125
node_98224: feature_name=CA2	feature_id[515].value <= threshold=2348.539306640625
node_98225: feature_name=RPLP0	feature_id[430].value <= threshold=14027.45068359375
node_98226: feature_name=NDRG1	feature_id[501].value <= threshold=7051.979736328125
node_98227: feature_name=HLA-A	feature_id[382].value <= threshold=6482.475830078125
node_98228: feature_name=PPFIBP1	feature_id[524].value <= threshold=767.1319885253906
node_98229: feature_name=TAGLN	feature_id[405].value <= threshold=892.8197631835938
node_98230: feature_name=ACAP1	feature_id[712].value <= threshold=103.02776718139648
Class: Healthy Undifferentiated_KC
Rules_16	passed counts:1834
node_0: feature_name=DMKN	feature_id[32].value <= threshold=586.1163635253906
node_1: feature_name=KRT14	feature_id[41].value <= threshold=1137.772216796875
node_2: feature_name=PLVAP	feature_id[96].value <= threshold=86.73027038574219
node_3: feature_name=DCN	feature_id[31].value <= threshold=453.0524444580078
node_4: feature_name=CD3E	feature_id[39].value <= threshold=138.45621490478516
node_5: feature_name=RNASE1	feature_id[156].value <= threshold=1632.1644897460938
node_6: feature_name=CCL22	feature_id[10].value > threshold=565.8108825683594
node_39282: feature_name=HLA-DQB2	feature_id[28].value > threshold=793.7367248535156
node_47296: feature_name=HSPA1A	feature_id[180].value > threshold=979.5518798828125
node_50180: feature_name=CORO1C	feature_id[736].value > threshold=130.23204803466797
node_50588: feature_name=RPS4Y1	feature_id[93].value <= threshold=52.68703842163086
node_50589: feature_name=TXN	feature_id[95].value <= threshold=21786.4169921875
node_50590: feature_name=LYZ	feature_id[33].value <= threshold=204.64508056640625
node_50591: feature_name=RGS1	feature_id[90].value > threshold=3417.8946533203125
node_50703: feature_name=MAFB	feature_id[570].value <= threshold=503.12123107910156
node_50704: feature_name=DUSP1	feature_id[703].value <= threshold=3143.7899169921875
node_50705: feature_name=RNASET2	feature_id[759].value <= threshold=1006.2725830078125
node_50706: feature_name=PLSCR1	feature_id[552].value <= threshold=857.7142333984375
node_50707: feature_name=MT-ND4	feature_id[578].value <= threshold=61812.138671875
node_50708: feature_name=SAMSN1	feature_id[73].value <= threshold=1294.4234008789062
node_50709: feature_name=ATOX1	feature_id[647].value <= threshold=1881.2064208984375
node_50710: feature_name=MARCKS	feature_id[260].value <= threshold=2302.1512451171875
node_50711: feature_name=CCL3	feature_id[521].value <= threshold=7760.3035888671875
node_50712: feature_name=PLA2G7	feature_id[446].value <= threshold=608.3437194824219
node_50713: feature_name=TMEM45A	feature_id[697].value <= threshold=619.8742065429688
node_50714: feature_name=TCEAL9	feature_id[537].value <= threshold=3193.1723022460938
node_50715: feature_name=HPGD	feature_id[695].value <= threshold=577.2168273925781
node_50716: feature_name=SERPINB6	feature_id[745].value <= threshold=635.0007629394531
node_50717: feature_name=RPS16	feature_id[729].value <= threshold=14054.5615234375
node_50718: feature_name=RHOC	feature_id[516].value <= threshold=1122.9498901367188
node_50719: feature_name=SLC7A11	feature_id[141].value <= threshold=1362.6983032226562
node_50720: feature_name=ALDH2	feature_id[228].value <= threshold=3409.727294921875
node_50721: feature_name=ACTB	feature_id[591].value <= threshold=47823.982421875
node_50722: feature_name=FCER1A	feature_id[171].value <= threshold=3324.5762939453125
node_50723: feature_name=MALAT1	feature_id[471].value <= threshold=323543.84375
node_50724: feature_name=FTH1	feature_id[42].value <= threshold=93858.05078125
node_50725: feature_name=RHOB	feature_id[444].value <= threshold=578.2204284667969
node_50726: feature_name=HLA-DRB1	feature_id[2].value <= threshold=40826.3359375
node_50727: feature_name=TIMP1	feature_id[289].value <= threshold=9161.40185546875
node_50728: feature_name=GSTP1	feature_id[431].value <= threshold=1206.4901123046875
node_50729: feature_name=RND3	feature_id[292].value <= threshold=183.20105743408203
node_50730: feature_name=RPL12	feature_id[527].value <= threshold=7456.6474609375
node_50731: feature_name=TACSTD2	feature_id[69].value <= threshold=1256.1185302734375
node_50732: feature_name=LGALS2	feature_id[460].value <= threshold=1048.500732421875
node_50733: feature_name=CCL22	feature_id[10].value > threshold=569.3641052246094
node_50737: feature_name=PTGIR	feature_id[576].value <= threshold=165.03433990478516
node_50738: feature_name=CXCL2	feature_id[163].value <= threshold=1648.3152465820312
node_50739: feature_name=CRIP2	feature_id[434].value <= threshold=524.0621032714844
node_50740: feature_name=KRT17	feature_id[146].value <= threshold=279.9007263183594
node_50741: feature_name=RHOV	feature_id[332].value <= threshold=137.30794525146484
Class: Healthy LC_2
Rules_17	passed counts:1830
node_0: feature_name=DMKN	feature_id[32].value <= threshold=586.1163635253906
node_1: feature_name=KRT14	feature_id[41].value <= threshold=1137.772216796875
node_2: feature_name=PLVAP	feature_id[96].value > threshold=86.73027038574219
node_85970: feature_name=RPS4Y1	feature_id[93].value <= threshold=26.322715759277344
node_85971: feature_name=MT-ATP6	feature_id[129].value <= threshold=860.0609130859375
node_85972: feature_name=BACE2	feature_id[160].value > threshold=303.2140808105469
node_86966: feature_name=HSPA1A	feature_id[180].value <= threshold=3379.9732666015625
node_86967: feature_name=RPL13A	feature_id[659].value <= threshold=3263.7200927734375
node_86968: feature_name=RPS27	feature_id[209].value > threshold=1911.1353149414062
node_87024: feature_name=DNAJB1	feature_id[418].value <= threshold=641.0968017578125
node_87025: feature_name=RPS26	feature_id[459].value > threshold=1211.7196044921875
node_87097: feature_name=EEF1A1	feature_id[777].value > threshold=7249.22265625
node_87115: feature_name=PLPP1	feature_id[727].value <= threshold=676.3676147460938
node_87116: feature_name=NNMT	feature_id[47].value <= threshold=1228.42041015625
node_87117: feature_name=DDX3Y	feature_id[463].value <= threshold=184.58253479003906
node_87118: feature_name=SRGN	feature_id[6].value <= threshold=323.2884979248047
node_87119: feature_name=ADIRF	feature_id[161].value <= threshold=2582.05419921875
node_87120: feature_name=IFI27	feature_id[100].value <= threshold=2026.30810546875
node_87121: feature_name=RPLP0	feature_id[430].value > threshold=658.6440124511719
node_87127: feature_name=CLDN1	feature_id[62].value <= threshold=220.00885772705078
node_87128: feature_name=AKR1C1	feature_id[185].value <= threshold=1360.7728881835938
node_87129: feature_name=HLA-B	feature_id[368].value > threshold=529.7916259765625
node_87133: feature_name=DUSP1	feature_id[703].value <= threshold=10011.98095703125
node_87134: feature_name=SERPINE1	feature_id[286].value <= threshold=27496.4580078125
node_87135: feature_name=IL1R1	feature_id[467].value <= threshold=907.3446655273438
node_87136: feature_name=RPS27	feature_id[209].value <= threshold=14993.76904296875
node_87137: feature_name=RPL18A	feature_id[395].value <= threshold=11337.96435546875
node_87138: feature_name=APOD	feature_id[61].value <= threshold=3370.124267578125
node_87139: feature_name=GADD45A	feature_id[668].value <= threshold=1287.7947387695312
node_87140: feature_name=ADAMTS9	feature_id[500].value <= threshold=2202.2041015625
node_87141: feature_name=ANXA5	feature_id[184].value <= threshold=5607.585693359375
node_87142: feature_name=TTC39C	feature_id[792].value <= threshold=399.27098083496094
node_87143: feature_name=ETS1	feature_id[723].value <= threshold=2223.6112060546875
node_87144: feature_name=GADD45B	feature_id[608].value <= threshold=11729.91943359375
node_87145: feature_name=C1orf21	feature_id[694].value <= threshold=1960.9827880859375
node_87146: feature_name=MMRN1	feature_id[707].value <= threshold=151.01239776611328
node_87147: feature_name=FTH1	feature_id[42].value <= threshold=84891.15234375
node_87148: feature_name=PAM	feature_id[804].value <= threshold=788.6125793457031
node_87149: feature_name=CLDN5	feature_id[63].value <= threshold=4502.5673828125
node_87150: feature_name=POGLUT1	feature_id[528].value <= threshold=531.8763732910156
node_87151: feature_name=TFPI	feature_id[78].value <= threshold=1525.1953125
node_87152: feature_name=CFLAR	feature_id[669].value <= threshold=1612.6536254882812
node_87153: feature_name=FOS	feature_id[784].value <= threshold=14258.78515625
node_87154: feature_name=SPOCK2	feature_id[183].value <= threshold=203.54305267333984
node_87155: feature_name=HLA-B	feature_id[368].value > threshold=960.7318420410156
node_87159: feature_name=PKIG	feature_id[445].value <= threshold=1831.1608276367188
node_87160: feature_name=RNF130	feature_id[623].value <= threshold=510.1454315185547
node_87161: feature_name=CKLF	feature_id[744].value <= threshold=498.11131286621094
node_87162: feature_name=RPS27	feature_id[209].value > threshold=1975.0866088867188
node_87166: feature_name=RPS28	feature_id[236].value > threshold=1877.85205078125
node_87170: feature_name=CDKN1A	feature_id[662].value <= threshold=3720.3450927734375
Class: Psoriasis VE2
Rules_18	passed counts:1722
node_0: feature_name=DMKN	feature_id[32].value <= threshold=586.1163635253906
node_1: feature_name=KRT14	feature_id[41].value <= threshold=1137.772216796875
node_2: feature_name=PLVAP	feature_id[96].value <= threshold=86.73027038574219
node_3: feature_name=DCN	feature_id[31].value <= threshold=453.0524444580078
node_4: feature_name=CD3E	feature_id[39].value > threshold=138.45621490478516
node_53696: feature_name=RPS4Y1	feature_id[93].value <= threshold=26.68659210205078
node_53697: feature_name=TXNIP	feature_id[555].value <= threshold=911.715576171875
node_53698: feature_name=MT-ATP6	feature_id[129].value > threshold=1051.5799560546875
node_58180: feature_name=NKG7	feature_id[344].value <= threshold=162.92062377929688
node_58181: feature_name=CARD16	feature_id[287].value <= threshold=386.92205810546875
node_58182: feature_name=IL7R	feature_id[34].value > threshold=1277.6151123046875
node_59688: feature_name=CST7	feature_id[25].value <= threshold=520.1560974121094
node_59689: feature_name=FOS	feature_id[784].value <= threshold=1757.0159301757812
node_59690: feature_name=IFITM2	feature_id[74].value <= threshold=3930.7587890625
node_59691: feature_name=XCL1	feature_id[117].value <= threshold=329.6082305908203
node_59692: feature_name=RPL13A	feature_id[659].value > threshold=512.6060180664062
node_59768: feature_name=ITM2C	feature_id[323].value <= threshold=488.8908996582031
node_59769: feature_name=RPL39	feature_id[251].value <= threshold=12736.90283203125
node_59770: feature_name=PMAIP1	feature_id[554].value <= threshold=233.81777954101562
node_59771: feature_name=CD7	feature_id[75].value <= threshold=2063.0885009765625
node_59772: feature_name=DUSP2	feature_id[263].value <= threshold=678.4288635253906
node_59773: feature_name=LINC01871	feature_id[424].value <= threshold=1169.76171875
node_59774: feature_name=GNLY	feature_id[349].value <= threshold=837.1697082519531
node_59775: feature_name=MT-ATP6	feature_id[129].value > threshold=1174.6444702148438
node_59795: feature_name=GABARAP	feature_id[802].value <= threshold=1663.6567993164062
node_59796: feature_name=DDX3Y	feature_id[463].value <= threshold=217.67523193359375
node_59797: feature_name=AREG	feature_id[261].value <= threshold=3589.9769287109375
node_59798: feature_name=CD247	feature_id[188].value <= threshold=1959.5965576171875
node_59799: feature_name=ITM2A	feature_id[615].value <= threshold=1402.28466796875
node_59800: feature_name=HLA-A	feature_id[382].value <= threshold=11898.8154296875
node_59801: feature_name=MT2A	feature_id[311].value <= threshold=16721.033203125
node_59802: feature_name=SFN	feature_id[8].value <= threshold=317.0494079589844
node_59803: feature_name=CXCL14	feature_id[107].value <= threshold=232.07666015625
node_59804: feature_name=RPS13	feature_id[439].value > threshold=438.1106262207031
node_59810: feature_name=IL2RA	feature_id[651].value <= threshold=1165.7012329101562
node_59811: feature_name=HPGD	feature_id[695].value <= threshold=2447.5826416015625
node_59812: feature_name=RPL18A	feature_id[395].value <= threshold=13731.39111328125
node_59813: feature_name=RPS15	feature_id[385].value <= threshold=9742.93994140625
node_59814: feature_name=FLT1	feature_id[438].value <= threshold=342.2986602783203
node_59815: feature_name=INHBA	feature_id[489].value <= threshold=258.49634552001953
node_59816: feature_name=CDC42SE2	feature_id[566].value <= threshold=1977.68603515625
node_59817: feature_name=IGFBP4	feature_id[231].value <= threshold=470.35955810546875
node_59818: feature_name=GSTP1	feature_id[431].value <= threshold=1668.261474609375
node_59819: feature_name=PERP	feature_id[22].value <= threshold=1146.9868774414062
node_59820: feature_name=CSTB	feature_id[293].value <= threshold=1632.5545043945312
node_59821: feature_name=CAV1	feature_id[70].value <= threshold=382.7929992675781
node_59822: feature_name=TRIM29	feature_id[81].value <= threshold=382.540771484375
node_59823: feature_name=RHOH	feature_id[634].value <= threshold=1701.5294799804688
node_59824: feature_name=IL1R2	feature_id[474].value <= threshold=319.01036071777344
node_59825: feature_name=DNASE1L3	feature_id[496].value <= threshold=99.56192779541016
node_59826: feature_name=CTSD	feature_id[672].value <= threshold=993.5731201171875
node_59827: feature_name=AEBP1	feature_id[275].value <= threshold=145.3488311767578
node_59828: feature_name=HLA-DQB2	feature_id[28].value <= threshold=444.5544738769531
node_59829: feature_name=C1orf21	feature_id[694].value <= threshold=67.9902114868164
node_59830: feature_name=CD200	feature_id[145].value <= threshold=174.37012481689453
node_59831: feature_name=RAC1	feature_id[478].value <= threshold=282.40618896484375
node_59832: feature_name=CCL27	feature_id[135].value <= threshold=273.5962829589844
node_59833: feature_name=BATF	feature_id[162].value <= threshold=5159.051513671875
node_59834: feature_name=IL7R	feature_id[34].value > threshold=1279.35693359375
node_59838: feature_name=FAU	feature_id[411].value <= threshold=7713.4365234375
node_59839: feature_name=TES	feature_id[757].value <= threshold=360.10157775878906
node_59840: feature_name=CTSW	feature_id[342].value <= threshold=245.9420928955078
node_59841: feature_name=BCAT1	feature_id[170].value <= threshold=350.9956359863281
node_59842: feature_name=B2M	feature_id[182].value > threshold=3180.7509765625
node_59846: feature_name=FABP5	feature_id[310].value <= threshold=587.7882385253906
node_59847: feature_name=AREG	feature_id[261].value <= threshold=2848.57666015625
node_59848: feature_name=NDUFA4L2	feature_id[212].value <= threshold=109.74539184570312
node_59849: feature_name=APOE	feature_id[210].value <= threshold=264.7275924682617
node_59850: feature_name=ATOX1	feature_id[647].value <= threshold=774.001220703125
node_59851: feature_name=VAMP8	feature_id[436].value <= threshold=885.4457702636719
node_59852: feature_name=GK	feature_id[513].value <= threshold=34.707759857177734
node_59853: feature_name=RPLP1	feature_id[157].value <= threshold=22480.7060546875
node_59854: feature_name=SQSTM1	feature_id[754].value <= threshold=3208.53515625
node_59855: feature_name=LGALS7B	feature_id[16].value <= threshold=156.31102752685547
node_59856: feature_name=CD3E	feature_id[39].value <= threshold=2208.7633056640625
node_59857: feature_name=RPS6	feature_id[706].value > threshold=977.3273620605469
node_59861: feature_name=RNASET2	feature_id[759].value <= threshold=1309.8497924804688
Class: Healthy Th
Rules_19	passed counts:1561
node_0: feature_name=DMKN	feature_id[32].value > threshold=586.1163635253906
node_101290: feature_name=MT-ATP6	feature_id[129].value <= threshold=1722.7594604492188
node_101291: feature_name=RPS26	feature_id[459].value > threshold=1330.6498413085938
node_103463: feature_name=BIRC3	feature_id[380].value <= threshold=43.806827545166016
node_103464: feature_name=RPL13A	feature_id[659].value <= threshold=5534.14404296875
node_103465: feature_name=LSP1	feature_id[165].value <= threshold=7.189072608947754
node_103466: feature_name=IL1R2	feature_id[474].value <= threshold=109.9021987915039
node_103467: feature_name=KRT16	feature_id[369].value <= threshold=15070.2734375
node_103468: feature_name=RPS16	feature_id[729].value > threshold=1006.1806945800781
node_103736: feature_name=STMN1	feature_id[461].value <= threshold=439.3678436279297
node_103737: feature_name=S100A10	feature_id[433].value > threshold=1454.7482299804688
node_105813: feature_name=RPS4Y1	feature_id[93].value <= threshold=28.742238998413086
node_105814: feature_name=CAV1	feature_id[70].value <= threshold=462.5564422607422
node_105815: feature_name=MT2A	feature_id[311].value <= threshold=949.6695251464844
node_105816: feature_name=TXN	feature_id[95].value <= threshold=4152.56982421875
node_105817: feature_name=MT-ATP6	feature_id[129].value <= threshold=1184.325927734375
node_105818: feature_name=RPS4X	feature_id[417].value <= threshold=12442.19970703125
node_105819: feature_name=COL17A1	feature_id[155].value <= threshold=124.24210357666016
node_105820: feature_name=S100A11	feature_id[407].value <= threshold=15644.67724609375
node_105821: feature_name=CYP1B1	feature_id[363].value <= threshold=582.2383117675781
node_105822: feature_name=KLF4	feature_id[321].value <= threshold=1519.417236328125
node_105823: feature_name=KRTDAP	feature_id[112].value > threshold=73.14291381835938
node_105869: feature_name=RPL24	feature_id[699].value <= threshold=5753.207763671875
node_105870: feature_name=TACSTD2	feature_id[69].value <= threshold=9176.24755859375
node_105871: feature_name=TSC22D1	feature_id[377].value <= threshold=1118.7254943847656
node_105872: feature_name=KRT14	feature_id[41].value <= threshold=15086.3037109375
node_105873: feature_name=BACE2	feature_id[160].value <= threshold=601.7812194824219
node_105874: feature_name=TXNIP	feature_id[555].value <= threshold=705.1694641113281
node_105875: feature_name=CD9	feature_id[338].value <= threshold=1894.6927490234375
node_105876: feature_name=S100A2	feature_id[51].value <= threshold=61362.599609375
node_105877: feature_name=IRF6	feature_id[36].value <= threshold=3607.5078125
node_105878: feature_name=CLDN1	feature_id[62].value <= threshold=10862.37109375
node_105879: feature_name=SERPINH1	feature_id[543].value <= threshold=694.7856140136719
node_105880: feature_name=RPL8	feature_id[791].value <= threshold=7020.33740234375
node_105881: feature_name=ST8SIA4	feature_id[273].value <= threshold=291.6096649169922
node_105882: feature_name=RPL19	feature_id[466].value <= threshold=11913.72021484375
node_105883: feature_name=STK17B	feature_id[343].value <= threshold=750.5738830566406
node_105884: feature_name=CD74	feature_id[0].value <= threshold=7449.858642578125
node_105885: feature_name=TUBB6	feature_id[803].value <= threshold=670.8948364257812
node_105886: feature_name=ACTB	feature_id[591].value <= threshold=27587.7138671875
node_105887: feature_name=ATOX1	feature_id[647].value <= threshold=1597.456298828125
node_105888: feature_name=SH3BGRL3	feature_id[680].value <= threshold=7683.078125
node_105889: feature_name=LYZ	feature_id[33].value <= threshold=36.10369110107422
node_105890: feature_name=INHBA	feature_id[489].value <= threshold=395.29774475097656
node_105891: feature_name=S100A4	feature_id[200].value <= threshold=2125.0433959960938
node_105892: feature_name=SOD2	feature_id[45].value <= threshold=7159.82373046875
node_105893: feature_name=LGALS1	feature_id[102].value <= threshold=1748.6842041015625
node_105894: feature_name=CXCL8	feature_id[52].value <= threshold=5185.51708984375
node_105895: feature_name=BCL2A1	feature_id[88].value <= threshold=131.86972045898438
node_105896: feature_name=GSTP1	feature_id[431].value <= threshold=6559.6748046875
node_105897: feature_name=PTGIR	feature_id[576].value <= threshold=30.34532928466797
node_105898: feature_name=HLA-DPB1	feature_id[3].value <= threshold=35.41765308380127
node_105899: feature_name=HINT1	feature_id[794].value <= threshold=1889.5299682617188
node_105900: feature_name=FNDC3B	feature_id[789].value <= threshold=281.085693359375
node_105901: feature_name=MEG3	feature_id[194].value <= threshold=50.68317985534668
node_105902: feature_name=IL2RG	feature_id[371].value <= threshold=154.53809356689453
node_105903: feature_name=EDNRB	feature_id[361].value <= threshold=77.99615669250488
node_105904: feature_name=RAB13	feature_id[352].value <= threshold=599.9865417480469
node_105905: feature_name=LDHB	feature_id[550].value <= threshold=667.6205444335938
node_105906: feature_name=DSC2	feature_id[559].value <= threshold=2443.60302734375
node_105907: feature_name=NME2	feature_id[376].value <= threshold=3321.868896484375
node_105908: feature_name=CLIC2	feature_id[288].value <= threshold=102.05950546264648
node_105909: feature_name=FBLN1	feature_id[752].value <= threshold=119.77152633666992
node_105910: feature_name=MGST1	feature_id[681].value <= threshold=698.5677795410156
node_105911: feature_name=STMN1	feature_id[461].value <= threshold=405.91392517089844
node_105912: feature_name=EPS8	feature_id[476].value <= threshold=85.64701843261719
Class: Psoriasis Differentiated_KC
Rules_20	passed counts:1545
node_0: feature_name=DMKN	feature_id[32].value <= threshold=586.1163635253906
node_1: feature_name=KRT14	feature_id[41].value <= threshold=1137.772216796875
node_2: feature_name=PLVAP	feature_id[96].value <= threshold=86.73027038574219
node_3: feature_name=DCN	feature_id[31].value <= threshold=453.0524444580078
node_4: feature_name=CD3E	feature_id[39].value <= threshold=138.45621490478516
node_5: feature_name=RNASE1	feature_id[156].value <= threshold=1632.1644897460938
node_6: feature_name=CCL22	feature_id[10].value <= threshold=565.8108825683594
node_7: feature_name=MLANA	feature_id[779].value <= threshold=204.06311798095703
node_8: feature_name=MMRN1	feature_id[707].value <= threshold=82.87076568603516
node_9: feature_name=RGS5	feature_id[617].value <= threshold=85.70449829101562
node_10: feature_name=CLEC10A	feature_id[604].value > threshold=35.81104850769043
node_31528: feature_name=HSPA1A	feature_id[180].value > threshold=478.0882568359375
node_33460: feature_name=COTL1	feature_id[388].value > threshold=576.7013854980469
node_34264: feature_name=XIST	feature_id[441].value <= threshold=18.765247344970703
node_34265: feature_name=HLA-DRB5	feature_id[35].value > threshold=650.5213623046875
node_34295: feature_name=HLA-DQB2	feature_id[28].value <= threshold=2855.417236328125
node_34296: feature_name=RPS4Y1	feature_id[93].value > threshold=21.982852935791016
node_34366: feature_name=CST3	feature_id[85].value > threshold=2280.513671875
node_34378: feature_name=SELENOP	feature_id[346].value <= threshold=607.0464172363281
node_34379: feature_name=GBE1	feature_id[709].value <= threshold=689.3515930175781
node_34380: feature_name=FTH1	feature_id[42].value <= threshold=96596.50390625
node_34381: feature_name=PTMA	feature_id[638].value <= threshold=9865.59130859375
node_34382: feature_name=CHCHD10	feature_id[710].value <= threshold=1063.5112915039062
node_34383: feature_name=HCST	feature_id[248].value <= threshold=1886.9962158203125
node_34384: feature_name=IL1B	feature_id[525].value <= threshold=3971.504638671875
node_34385: feature_name=UBE2F	feature_id[575].value <= threshold=923.2203369140625
node_34386: feature_name=TFPI	feature_id[78].value <= threshold=426.6263427734375
node_34387: feature_name=RPL24	feature_id[699].value <= threshold=4134.3880615234375
node_34388: feature_name=HLA-C	feature_id[492].value <= threshold=2968.02880859375
node_34389: feature_name=FCGBP	feature_id[322].value <= threshold=1203.2210998535156
node_34390: feature_name=RPS27	feature_id[209].value <= threshold=17436.8935546875
node_34391: feature_name=MMP14	feature_id[470].value <= threshold=548.7492065429688
node_34392: feature_name=FLT1	feature_id[438].value <= threshold=636.7339782714844
node_34393: feature_name=RPS15	feature_id[385].value <= threshold=8040.7080078125
node_34394: feature_name=ID2	feature_id[327].value <= threshold=11772.534912109375
node_34395: feature_name=PLIN2	feature_id[585].value <= threshold=1574.0476684570312
node_34396: feature_name=IL1R2	feature_id[474].value <= threshold=2664.2312622070312
node_34397: feature_name=CPVL	feature_id[796].value <= threshold=2703.3748779296875
node_34398: feature_name=IL6	feature_id[271].value <= threshold=1841.1649169921875
node_34399: feature_name=RNASE1	feature_id[156].value <= threshold=1619.6844482421875
node_34400: feature_name=ERGIC1	feature_id[609].value <= threshold=828.8216247558594
node_34401: feature_name=CXCL8	feature_id[52].value <= threshold=45856.423828125
node_34402: feature_name=NME2	feature_id[376].value <= threshold=2638.2874755859375
node_34403: feature_name=CRLF2	feature_id[127].value <= threshold=180.15890502929688
node_34404: feature_name=HLA-DRB1	feature_id[2].value <= threshold=27896.130859375
node_34405: feature_name=HMOX1	feature_id[216].value <= threshold=5102.03076171875
Class: Atopic dermatitis DC2
Rules_21	passed counts:1538
node_0: feature_name=DMKN	feature_id[32].value <= threshold=586.1163635253906
node_1: feature_name=KRT14	feature_id[41].value <= threshold=1137.772216796875
node_2: feature_name=PLVAP	feature_id[96].value <= threshold=86.73027038574219
node_3: feature_name=DCN	feature_id[31].value <= threshold=453.0524444580078
node_4: feature_name=CD3E	feature_id[39].value <= threshold=138.45621490478516
node_5: feature_name=RNASE1	feature_id[156].value <= threshold=1632.1644897460938
node_6: feature_name=CCL22	feature_id[10].value <= threshold=565.8108825683594
node_7: feature_name=MLANA	feature_id[779].value > threshold=204.06311798095703
node_38361: feature_name=MT-CO1	feature_id[264].value > threshold=6903.126220703125
node_38921: feature_name=RPS4Y1	feature_id[93].value <= threshold=38.334739685058594
node_38922: feature_name=S100A6	feature_id[355].value <= threshold=1550.0443725585938
node_38923: feature_name=RAC1	feature_id[478].value <= threshold=589.1029052734375
node_38924: feature_name=EEF1A1	feature_id[777].value > threshold=10319.9833984375
node_38996: feature_name=MGP	feature_id[140].value <= threshold=353.2825698852539
node_38997: feature_name=RPL37	feature_id[276].value <= threshold=5353.824951171875
node_38998: feature_name=GLRX	feature_id[652].value <= threshold=402.74652099609375
node_38999: feature_name=S100A4	feature_id[200].value <= threshold=123.02208709716797
node_39000: feature_name=RPLP0	feature_id[430].value <= threshold=10163.90869140625
node_39001: feature_name=ETS2	feature_id[234].value <= threshold=1156.2734375
node_39002: feature_name=FBLN2	feature_id[153].value <= threshold=167.6165008544922
node_39003: feature_name=GNG2	feature_id[658].value <= threshold=1078.3157958984375
node_39004: feature_name=NR3C1	feature_id[689].value <= threshold=1857.0463256835938
node_39005: feature_name=ACTN1	feature_id[364].value <= threshold=586.156005859375
node_39006: feature_name=TCEAL9	feature_id[537].value <= threshold=1370.9051513671875
node_39007: feature_name=RPLP1	feature_id[157].value <= threshold=29433.62890625
node_39008: feature_name=IRAK2	feature_id[788].value <= threshold=113.81175231933594
node_39009: feature_name=SYNGR2	feature_id[196].value <= threshold=1070.9578247070312
node_39010: feature_name=APOE	feature_id[210].value <= threshold=13424.08935546875
node_39011: feature_name=TSPAN13	feature_id[628].value <= threshold=56.318992614746094
node_39012: feature_name=RGS10	feature_id[486].value <= threshold=2456.35302734375
node_39013: feature_name=SPRY1	feature_id[375].value <= threshold=167.61557006835938
Class: Healthy Melanocyte
Rules_22	passed counts:1470
node_0: feature_name=DMKN	feature_id[32].value > threshold=586.1163635253906
node_101290: feature_name=MT-ATP6	feature_id[129].value > threshold=1722.7594604492188
node_110480: feature_name=DMKN	feature_id[32].value > threshold=2203.4520263671875
node_113030: feature_name=S100A8	feature_id[778].value <= threshold=616.9242248535156
node_113031: feature_name=RPL11	feature_id[409].value > threshold=2786.4677734375
node_113421: feature_name=KRT14	feature_id[41].value <= threshold=16126.927734375
node_113422: feature_name=RPS4Y1	feature_id[93].value <= threshold=67.3400650024414
node_113423: feature_name=KRTDAP	feature_id[112].value > threshold=276.2590026855469
node_113895: feature_name=RAC1	feature_id[478].value <= threshold=1028.2779541015625
node_113896: feature_name=GADD45B	feature_id[608].value <= threshold=8234.88330078125
node_113897: feature_name=RPL39	feature_id[251].value <= threshold=10946.18505859375
node_113898: feature_name=RPS24	feature_id[428].value > threshold=3254.9747314453125
node_114002: feature_name=HLA-DRB1	feature_id[2].value <= threshold=5074.451904296875
node_114003: feature_name=STMN1	feature_id[461].value <= threshold=378.31544494628906
node_114004: feature_name=MIF	feature_id[518].value <= threshold=2517.5264892578125
node_114005: feature_name=COL17A1	feature_id[155].value <= threshold=162.90637969970703
node_114006: feature_name=REL	feature_id[408].value <= threshold=617.6080322265625
node_114007: feature_name=RPS26	feature_id[459].value <= threshold=6606.31396484375
node_114008: feature_name=RPL13A	feature_id[659].value > threshold=767.0195922851562
node_114028: feature_name=THBS2	feature_id[97].value <= threshold=196.89005279541016
node_114029: feature_name=DDX3Y	feature_id[463].value <= threshold=124.59506225585938
node_114030: feature_name=RPL35A	feature_id[423].value > threshold=158.98251342773438
node_114034: feature_name=TNFRSF12A	feature_id[704].value <= threshold=2004.7570190429688
node_114035: feature_name=VIM	feature_id[30].value <= threshold=9859.25830078125
node_114036: feature_name=MT-CO3	feature_id[320].value <= threshold=31715.2900390625
node_114037: feature_name=FAM129A	feature_id[573].value <= threshold=391.0038299560547
node_114038: feature_name=HMOX1	feature_id[216].value <= threshold=1159.413818359375
node_114039: feature_name=TFAP2A	feature_id[398].value <= threshold=1256.890380859375
node_114040: feature_name=RPS7	feature_id[610].value <= threshold=12409.85107421875
node_114041: feature_name=RPL36	feature_id[300].value <= threshold=10829.55029296875
node_114042: feature_name=AREG	feature_id[261].value <= threshold=1668.4580688476562
node_114043: feature_name=PLEK	feature_id[317].value <= threshold=126.25814437866211
node_114044: feature_name=GEM	feature_id[168].value <= threshold=536.8456420898438
node_114045: feature_name=SEC61B	feature_id[732].value <= threshold=3525.860107421875
node_114046: feature_name=GNAI1	feature_id[670].value <= threshold=1831.8314208984375
node_114047: feature_name=COTL1	feature_id[388].value <= threshold=236.45782470703125
node_114048: feature_name=RPL18	feature_id[464].value <= threshold=13783.25439453125
node_114049: feature_name=BASP1	feature_id[232].value <= threshold=443.5491180419922
node_114050: feature_name=VASN	feature_id[402].value <= threshold=587.2202758789062
node_114051: feature_name=NQO1	feature_id[774].value <= threshold=687.4563293457031
node_114052: feature_name=EGLN3	feature_id[520].value <= threshold=8889.96728515625
node_114053: feature_name=FXYD3	feature_id[94].value <= threshold=3411.030029296875
node_114054: feature_name=EFEMP1	feature_id[330].value <= threshold=823.036376953125
node_114055: feature_name=PECAM1	feature_id[142].value <= threshold=99.32670974731445
node_114056: feature_name=RGS16	feature_id[475].value <= threshold=999.6255645751953
node_114057: feature_name=BTG1	feature_id[561].value <= threshold=17301.28125
node_114058: feature_name=KRTDAP	feature_id[112].value <= threshold=1047.9434814453125
node_114059: feature_name=HSPA1A	feature_id[180].value <= threshold=2399.906005859375
node_114060: feature_name=DNASE1L3	feature_id[496].value <= threshold=284.4098205566406
node_114061: feature_name=RNASE1	feature_id[156].value <= threshold=32.36664962768555
node_114062: feature_name=KRTDAP	feature_id[112].value <= threshold=1047.3946533203125
node_114063: feature_name=CD247	feature_id[188].value <= threshold=84.43093872070312
node_114064: feature_name=GADD45B	feature_id[608].value <= threshold=6227.71484375
node_114065: feature_name=GAPDH	feature_id[785].value <= threshold=5872.673583984375
node_114066: feature_name=TES	feature_id[757].value <= threshold=510.6111297607422
node_114067: feature_name=EDNRB	feature_id[361].value <= threshold=25.6423397064209
node_114068: feature_name=MT-ND4	feature_id[578].value <= threshold=15826.912109375
node_114069: feature_name=S100A6	feature_id[355].value <= threshold=3167.008544921875
node_114070: feature_name=EMP3	feature_id[230].value <= threshold=168.15657806396484
node_114071: feature_name=ANXA6	feature_id[416].value <= threshold=91.7325553894043
node_114072: feature_name=KIT	feature_id[279].value <= threshold=35.097572326660156
node_114073: feature_name=IL7R	feature_id[34].value <= threshold=90.29572296142578
node_114074: feature_name=FAM129A	feature_id[573].value <= threshold=116.94424057006836
node_114075: feature_name=MRPL33	feature_id[768].value <= threshold=303.97686767578125
Class: Healthy Differentiated_KC
Rules_23	passed counts:1425
node_0: feature_name=DMKN	feature_id[32].value <= threshold=586.1163635253906
node_1: feature_name=KRT14	feature_id[41].value <= threshold=1137.772216796875
node_2: feature_name=PLVAP	feature_id[96].value <= threshold=86.73027038574219
node_3: feature_name=DCN	feature_id[31].value > threshold=453.0524444580078
node_72327: feature_name=FTH1	feature_id[42].value <= threshold=23960.2490234375
node_72328: feature_name=RPS4Y1	feature_id[93].value > threshold=20.711652755737305
node_76142: feature_name=TGFBI	feature_id[326].value <= threshold=11.935168266296387
node_76143: feature_name=HLA-C	feature_id[492].value > threshold=766.7731628417969
node_76995: feature_name=HSPA1A	feature_id[180].value > threshold=755.5631408691406
node_77367: feature_name=RPS26	feature_id[459].value > threshold=1055.8268432617188
node_77495: feature_name=RGS5	feature_id[617].value <= threshold=358.1830139160156
node_77496: feature_name=COL6A2	feature_id[50].value <= threshold=4660.05810546875
node_77497: feature_name=RHOB	feature_id[444].value <= threshold=1290.9225463867188
node_77498: feature_name=HLA-DRB5	feature_id[35].value <= threshold=259.46756744384766
node_77499: feature_name=TAGLN	feature_id[405].value <= threshold=3511.3709716796875
node_77500: feature_name=RAC1	feature_id[478].value <= threshold=375.1644592285156
node_77501: feature_name=CEBPD	feature_id[454].value <= threshold=2079.552978515625
node_77502: feature_name=COL6A3	feature_id[197].value <= threshold=3672.6871337890625
node_77503: feature_name=SLC2A1	feature_id[787].value <= threshold=252.4585723876953
node_77504: feature_name=MT-CO1	feature_id[264].value <= threshold=2616.0863037109375
node_77505: feature_name=CD63	feature_id[245].value <= threshold=5165.94140625
node_77506: feature_name=EDNRB	feature_id[361].value <= threshold=825.7048034667969
node_77507: feature_name=TXN	feature_id[95].value <= threshold=4474.91162109375
node_77508: feature_name=MIF	feature_id[518].value <= threshold=2625.51904296875
node_77509: feature_name=CAPG	feature_id[588].value <= threshold=227.4929962158203
node_77510: feature_name=LCK	feature_id[372].value <= threshold=117.21601867675781
node_77511: feature_name=SOX4	feature_id[538].value <= threshold=6110.7996826171875
node_77512: feature_name=IL6	feature_id[271].value <= threshold=3875.5560302734375
node_77513: feature_name=JUP	feature_id[87].value <= threshold=907.6697998046875
node_77514: feature_name=MT1M	feature_id[406].value <= threshold=13429.4423828125
node_77515: feature_name=MYO1G	feature_id[144].value <= threshold=145.48002243041992
node_77516: feature_name=MMP2	feature_id[21].value <= threshold=10770.04248046875
node_77517: feature_name=FXYD3	feature_id[94].value <= threshold=150.19002532958984
node_77518: feature_name=FSTL1	feature_id[295].value <= threshold=2818.9952392578125
node_77519: feature_name=LSP1	feature_id[165].value <= threshold=995.622314453125
node_77520: feature_name=PLIN2	feature_id[585].value <= threshold=3806.2659912109375
node_77521: feature_name=DSC3	feature_id[15].value <= threshold=76.92615127563477
node_77522: feature_name=CD63	feature_id[245].value <= threshold=4438.589599609375
node_77523: feature_name=RPLP1	feature_id[157].value > threshold=2844.762451171875
node_77527: feature_name=CDKN1A	feature_id[662].value <= threshold=3798.8353271484375
node_77528: feature_name=RPS26	feature_id[459].value > threshold=1059.6867065429688
node_77532: feature_name=EVL	feature_id[643].value <= threshold=173.62640380859375
node_77533: feature_name=IL10RA	feature_id[422].value <= threshold=150.90469360351562
node_77534: feature_name=TUBA4A	feature_id[469].value <= threshold=132.08229064941406
Class: Psoriasis F2
Rules_24	passed counts:1388
node_0: feature_name=DMKN	feature_id[32].value <= threshold=586.1163635253906
node_1: feature_name=KRT14	feature_id[41].value <= threshold=1137.772216796875
node_2: feature_name=PLVAP	feature_id[96].value <= threshold=86.73027038574219
node_3: feature_name=DCN	feature_id[31].value <= threshold=453.0524444580078
node_4: feature_name=CD3E	feature_id[39].value > threshold=138.45621490478516
node_53696: feature_name=RPS4Y1	feature_id[93].value <= threshold=26.68659210205078
node_53697: feature_name=TXNIP	feature_id[555].value <= threshold=911.715576171875
node_53698: feature_name=MT-ATP6	feature_id[129].value > threshold=1051.5799560546875
node_58180: feature_name=NKG7	feature_id[344].value <= threshold=162.92062377929688
node_58181: feature_name=CARD16	feature_id[287].value > threshold=386.92205810546875
node_60697: feature_name=HLA-A	feature_id[382].value > threshold=5218.904296875
node_61121: feature_name=HOPX	feature_id[277].value <= threshold=130.17992782592773
node_61122: feature_name=LINC01871	feature_id[424].value <= threshold=305.6940612792969
node_61123: feature_name=HINT1	feature_id[794].value <= threshold=2783.539794921875
node_61124: feature_name=DUSP2	feature_id[263].value <= threshold=383.99310302734375
node_61125: feature_name=DDX3Y	feature_id[463].value <= threshold=45.23658752441406
node_61126: feature_name=COTL1	feature_id[388].value <= threshold=453.8358154296875
node_61127: feature_name=RPS28	feature_id[236].value <= threshold=8332.98193359375
node_61128: feature_name=EGLN3	feature_id[520].value <= threshold=120.94852447509766
node_61129: feature_name=RPSA	feature_id[632].value > threshold=76.33587646484375
node_61141: feature_name=MGLL	feature_id[213].value <= threshold=187.3194808959961
node_61142: feature_name=TALDO1	feature_id[548].value <= threshold=1085.2076416015625
node_61143: feature_name=MPZL2	feature_id[781].value <= threshold=486.6262512207031
node_61144: feature_name=GIMAP4	feature_id[509].value <= threshold=1155.1416015625
node_61145: feature_name=ATP5F1E	feature_id[505].value <= threshold=5051.811767578125
node_61146: feature_name=GADD45B	feature_id[608].value <= threshold=1861.9121704101562
node_61147: feature_name=ZFP36L2	feature_id[227].value <= threshold=2452.811279296875
node_61148: feature_name=XCL2	feature_id[302].value <= threshold=424.9454040527344
node_61149: feature_name=SERPINB6	feature_id[745].value <= threshold=111.3602066040039
node_61150: feature_name=CAVIN1	feature_id[242].value <= threshold=360.60186767578125
node_61151: feature_name=RPS23	feature_id[511].value <= threshold=7955.5361328125
node_61152: feature_name=RGS2	feature_id[494].value <= threshold=1183.0890502929688
node_61153: feature_name=RGCC	feature_id[739].value <= threshold=1023.9314270019531
node_61154: feature_name=MTSS1	feature_id[246].value <= threshold=193.0323715209961
node_61155: feature_name=IL2RG	feature_id[371].value <= threshold=3383.110107421875
node_61156: feature_name=CTSC	feature_id[636].value <= threshold=5745.32421875
node_61157: feature_name=STK4	feature_id[104].value <= threshold=4649.101806640625
node_61158: feature_name=ATOX1	feature_id[647].value <= threshold=1020.5677490234375
node_61159: feature_name=TTC39C	feature_id[792].value <= threshold=2373.261962890625
node_61160: feature_name=COL18A1	feature_id[497].value <= threshold=493.0579528808594
node_61161: feature_name=TSPAN13	feature_id[628].value <= threshold=677.5345458984375
node_61162: feature_name=CEBPB	feature_id[577].value <= threshold=261.33876037597656
node_61163: feature_name=FOS	feature_id[784].value <= threshold=2285.142578125
node_61164: feature_name=HLA-C	feature_id[492].value <= threshold=16591.91064453125
node_61165: feature_name=MS4A7	feature_id[177].value <= threshold=74.92881774902344
node_61166: feature_name=DUSP1	feature_id[703].value <= threshold=2784.97119140625
node_61167: feature_name=IFITM2	feature_id[74].value <= threshold=3292.9600830078125
node_61168: feature_name=GPR137B	feature_id[383].value <= threshold=618.11474609375
node_61169: feature_name=RASD1	feature_id[654].value <= threshold=104.78337478637695
Class: Healthy Treg
Rules_25	passed counts:1388
node_0: feature_name=DMKN	feature_id[32].value <= threshold=586.1163635253906
node_1: feature_name=KRT14	feature_id[41].value <= threshold=1137.772216796875
node_2: feature_name=PLVAP	feature_id[96].value <= threshold=86.73027038574219
node_3: feature_name=DCN	feature_id[31].value <= threshold=453.0524444580078
node_4: feature_name=CD3E	feature_id[39].value <= threshold=138.45621490478516
node_5: feature_name=RNASE1	feature_id[156].value <= threshold=1632.1644897460938
node_6: feature_name=CCL22	feature_id[10].value > threshold=565.8108825683594
node_39282: feature_name=HLA-DQB2	feature_id[28].value > threshold=793.7367248535156
node_47296: feature_name=HSPA1A	feature_id[180].value <= threshold=979.5518798828125
node_47297: feature_name=CCR7	feature_id[29].value > threshold=657.7351684570312
node_48459: feature_name=MT-CO3	feature_id[320].value > threshold=3997.9405517578125
node_49065: feature_name=HMOX1	feature_id[216].value <= threshold=1298.3619995117188
node_49066: feature_name=CST3	feature_id[85].value <= threshold=6076.520751953125
node_49067: feature_name=HLA-DRB5	feature_id[35].value > threshold=2328.7945556640625
node_49377: feature_name=SOD2	feature_id[45].value <= threshold=1796.7388305664062
node_49378: feature_name=RPS4Y1	feature_id[93].value <= threshold=32.74394226074219
node_49379: feature_name=SLC2A3	feature_id[345].value <= threshold=506.38706970214844
node_49380: feature_name=SERPINB9	feature_id[215].value > threshold=685.3151550292969
node_49676: feature_name=SLCO4A1	feature_id[606].value <= threshold=12.463854789733887
node_49677: feature_name=G0S2	feature_id[219].value <= threshold=3387.287109375
node_49678: feature_name=HMOX1	feature_id[216].value <= threshold=696.2863464355469
node_49679: feature_name=TXN	feature_id[95].value <= threshold=57988.763671875
node_49680: feature_name=INHBA	feature_id[489].value <= threshold=2794.38037109375
node_49681: feature_name=MT-CO3	feature_id[320].value <= threshold=45670.546875
node_49682: feature_name=CLU	feature_id[534].value <= threshold=174.3768310546875
node_49683: feature_name=MARCKSL1	feature_id[370].value <= threshold=4641.2021484375
node_49684: feature_name=IGFBP4	feature_id[231].value <= threshold=12.453920364379883
node_49685: feature_name=CYP1B1	feature_id[363].value <= threshold=466.1756591796875
node_49686: feature_name=LGALS7B	feature_id[16].value <= threshold=397.8233947753906
node_49687: feature_name=RPL19	feature_id[466].value <= threshold=5005.84326171875
node_49688: feature_name=FABP5	feature_id[310].value <= threshold=5524.598876953125
node_49689: feature_name=TTC39C	feature_id[792].value <= threshold=15.953034400939941
node_49690: feature_name=HILPDA	feature_id[644].value <= threshold=1707.6414794921875
node_49691: feature_name=SERPING1	feature_id[114].value <= threshold=147.04402923583984
node_49692: feature_name=KLF5	feature_id[720].value <= threshold=177.13784790039062
node_49693: feature_name=LYZ	feature_id[33].value <= threshold=6905.54296875
node_49694: feature_name=CREG1	feature_id[517].value <= threshold=845.4034118652344
node_49695: feature_name=BATF	feature_id[162].value <= threshold=420.9070129394531
node_49696: feature_name=LSP1	feature_id[165].value <= threshold=3907.796630859375
node_49697: feature_name=CA12	feature_id[683].value <= threshold=410.3243865966797
node_49698: feature_name=GPNMB	feature_id[176].value <= threshold=89.31179428100586
node_49699: feature_name=THBS1	feature_id[412].value <= threshold=1599.2321166992188
node_49700: feature_name=CD44	feature_id[189].value <= threshold=6552.07861328125
node_49701: feature_name=GLIPR1	feature_id[453].value <= threshold=2990.26513671875
node_49702: feature_name=C11orf96	feature_id[740].value <= threshold=109.31040573120117
node_49703: feature_name=RPS3	feature_id[360].value <= threshold=2497.042724609375
node_49704: feature_name=RPS15A	feature_id[222].value <= threshold=3881.88916015625
node_49705: feature_name=PKP1	feature_id[747].value <= threshold=14.41462230682373
node_49706: feature_name=ACTN1	feature_id[364].value <= threshold=104.88937759399414
node_49707: feature_name=TNS4	feature_id[642].value <= threshold=39.04419708251953
node_49708: feature_name=CD207	feature_id[253].value <= threshold=3142.664794921875
node_49709: feature_name=DEPP1	feature_id[173].value <= threshold=14.217065811157227
node_49710: feature_name=LSP1	feature_id[165].value <= threshold=3676.5679931640625
node_49711: feature_name=CSTA	feature_id[284].value <= threshold=1124.6371765136719
node_49712: feature_name=STMN1	feature_id[461].value <= threshold=1234.2098999023438
node_49713: feature_name=EZR	feature_id[584].value <= threshold=1443.5997314453125
node_49714: feature_name=TRIM29	feature_id[81].value <= threshold=96.09076309204102
node_49715: feature_name=ST3GAL1	feature_id[770].value <= threshold=148.72496795654297
node_49716: feature_name=MT1E	feature_id[419].value <= threshold=102.44995498657227
node_49717: feature_name=SQSTM1	feature_id[754].value <= threshold=4356.812255859375
node_49718: feature_name=BIRC3	feature_id[380].value <= threshold=7436.967041015625
node_49719: feature_name=TUBA4A	feature_id[469].value <= threshold=58.323965072631836
node_49720: feature_name=RORA	feature_id[696].value <= threshold=13.548666954040527
node_49721: feature_name=GYPC	feature_id[202].value <= threshold=11.243029594421387
node_49722: feature_name=LHFPL6	feature_id[581].value <= threshold=52.13092613220215
Class: Healthy LC_4
Rules_26	passed counts:1362
node_0: feature_name=DMKN	feature_id[32].value <= threshold=586.1163635253906
node_1: feature_name=KRT14	feature_id[41].value <= threshold=1137.772216796875
node_2: feature_name=PLVAP	feature_id[96].value <= threshold=86.73027038574219
node_3: feature_name=DCN	feature_id[31].value <= threshold=453.0524444580078
node_4: feature_name=CD3E	feature_id[39].value > threshold=138.45621490478516
node_53696: feature_name=RPS4Y1	feature_id[93].value <= threshold=26.68659210205078
node_53697: feature_name=TXNIP	feature_id[555].value <= threshold=911.715576171875
node_53698: feature_name=MT-ATP6	feature_id[129].value <= threshold=1051.5799560546875
node_53699: feature_name=RPL39	feature_id[251].value > threshold=8197.73974609375
node_56029: feature_name=NKG7	feature_id[344].value <= threshold=257.0783920288086
node_56030: feature_name=FOS	feature_id[784].value > threshold=284.69798278808594
node_56942: feature_name=RPS26	feature_id[459].value > threshold=1503.2301635742188
node_57044: feature_name=RPS12	feature_id[249].value > threshold=8715.423828125
node_57290: feature_name=IL7R	feature_id[34].value > threshold=155.66614532470703
node_57410: feature_name=XCL1	feature_id[117].value <= threshold=89.7988510131836
node_57411: feature_name=HLA-DRB1	feature_id[2].value <= threshold=553.1044921875
node_57412: feature_name=RPL13A	feature_id[659].value <= threshold=6200.50146484375
node_57413: feature_name=CARD16	feature_id[287].value <= threshold=636.5465393066406
node_57414: feature_name=FKBP5	feature_id[746].value <= threshold=568.4539184570312
node_57415: feature_name=GNLY	feature_id[349].value <= threshold=361.3143615722656
node_57416: feature_name=PLEK	feature_id[317].value <= threshold=55.74135971069336
node_57417: feature_name=SERPINB9	feature_id[215].value <= threshold=805.7056579589844
node_57418: feature_name=SRGN	feature_id[6].value <= threshold=3814.9268798828125
node_57419: feature_name=AREG	feature_id[261].value <= threshold=820.0300903320312
node_57420: feature_name=CD52	feature_id[84].value <= threshold=3469.0640869140625
node_57421: feature_name=HLA-DQB1	feature_id[17].value <= threshold=1022.4788513183594
node_57422: feature_name=SARAF	feature_id[66].value <= threshold=9410.63623046875
node_57423: feature_name=RPS12	feature_id[249].value <= threshold=30798.3984375
node_57424: feature_name=LMNA	feature_id[724].value <= threshold=3189.8759765625
node_57425: feature_name=CD3D	feature_id[199].value <= threshold=1970.6474609375
node_57426: feature_name=HPGD	feature_id[695].value <= threshold=65.53939056396484
node_57427: feature_name=CD74	feature_id[0].value <= threshold=2694.2486572265625
node_57428: feature_name=TNFRSF1B	feature_id[404].value <= threshold=1356.263427734375
node_57429: feature_name=RPS7	feature_id[610].value <= threshold=9195.4287109375
node_57430: feature_name=UPP1	feature_id[299].value <= threshold=1029.3042297363281
node_57431: feature_name=MIR4435-2HG	feature_id[657].value <= threshold=1251.4669189453125
node_57432: feature_name=APMAP	feature_id[716].value <= threshold=751.5358276367188
node_57433: feature_name=MYO1G	feature_id[144].value <= threshold=602.9703063964844
node_57434: feature_name=S100A14	feature_id[9].value <= threshold=436.257568359375
node_57435: feature_name=CRYAB	feature_id[237].value <= threshold=3867.2025451660156
node_57436: feature_name=SOX4	feature_id[538].value <= threshold=1032.797607421875
node_57437: feature_name=TNFAIP2	feature_id[462].value <= threshold=195.63481903076172
node_57438: feature_name=RPL34	feature_id[241].value <= threshold=24895.48046875
node_57439: feature_name=LGMN	feature_id[590].value <= threshold=498.45408630371094
node_57440: feature_name=ITM2C	feature_id[323].value <= threshold=1281.0799560546875
node_57441: feature_name=WIPF1	feature_id[294].value <= threshold=2911.7818603515625
node_57442: feature_name=IL1R2	feature_id[474].value <= threshold=346.03273010253906
node_57443: feature_name=DDX3Y	feature_id[463].value <= threshold=1073.2659912109375
node_57444: feature_name=HLA-DMA	feature_id[121].value <= threshold=703.6075134277344
node_57445: feature_name=CXCL14	feature_id[107].value <= threshold=256.875
node_57446: feature_name=EVL	feature_id[643].value <= threshold=2307.5411376953125
node_57447: feature_name=NR4A1	feature_id[522].value <= threshold=1901.91455078125
node_57448: feature_name=CD37	feature_id[136].value <= threshold=2448.1663818359375
node_57449: feature_name=TSC22D3	feature_id[122].value <= threshold=6457.80615234375
node_57450: feature_name=LINC01871	feature_id[424].value <= threshold=2687.070556640625
node_57451: feature_name=BST2	feature_id[618].value <= threshold=962.6920776367188
node_57452: feature_name=MT-ND1	feature_id[650].value <= threshold=4199.2218017578125
node_57453: feature_name=HCST	feature_id[248].value <= threshold=1521.1632690429688
node_57454: feature_name=MMP14	feature_id[470].value <= threshold=55.254722595214844
node_57455: feature_name=KLRB1	feature_id[68].value <= threshold=5019.4755859375
node_57456: feature_name=RPL7A	feature_id[603].value <= threshold=9170.232421875
node_57457: feature_name=CST7	feature_id[25].value <= threshold=3573.4896240234375
node_57458: feature_name=NKG7	feature_id[344].value <= threshold=206.03751373291016
node_57459: feature_name=CST7	feature_id[25].value <= threshold=860.2279357910156
node_57460: feature_name=RCN1	feature_id[613].value <= threshold=54.7105827331543
node_57461: feature_name=GBP2	feature_id[767].value <= threshold=1405.3748779296875
node_57462: feature_name=GLUL	feature_id[583].value <= threshold=1062.156494140625
node_57463: feature_name=PTGER4	feature_id[586].value <= threshold=2662.588134765625
node_57464: feature_name=GNG2	feature_id[658].value <= threshold=2021.9169921875
node_57465: feature_name=GBE1	feature_id[709].value <= threshold=570.3595275878906
node_57466: feature_name=IL7R	feature_id[34].value <= threshold=8166.8935546875
node_57467: feature_name=NACA	feature_id[715].value <= threshold=6737.55322265625
node_57468: feature_name=DDX3Y	feature_id[463].value <= threshold=273.5224914550781
node_57469: feature_name=MT-ND4	feature_id[578].value <= threshold=3968.5687255859375
node_57470: feature_name=RHOC	feature_id[516].value <= threshold=482.07078552246094
node_57471: feature_name=HLA-DRB1	feature_id[2].value <= threshold=527.33203125
node_57472: feature_name=CEBPD	feature_id[454].value <= threshold=425.89561462402344
node_57473: feature_name=TSPAN4	feature_id[719].value <= threshold=200.63136291503906
node_57474: feature_name=YBX3	feature_id[653].value <= threshold=555.7968139648438
node_57475: feature_name=PTPRCAP	feature_id[175].value <= threshold=1639.3656005859375
node_57476: feature_name=HLA-DPA1	feature_id[7].value <= threshold=572.75927734375
node_57477: feature_name=RPS6	feature_id[706].value <= threshold=9679.76171875
node_57478: feature_name=RPL12	feature_id[527].value <= threshold=11650.30517578125
node_57479: feature_name=ASAP1	feature_id[764].value <= threshold=348.275390625
node_57480: feature_name=RPS3A	feature_id[663].value <= threshold=12931.5625
Class: Psoriasis Th
Rules_27	passed counts:1357
node_0: feature_name=DMKN	feature_id[32].value <= threshold=586.1163635253906
node_1: feature_name=KRT14	feature_id[41].value <= threshold=1137.772216796875
node_2: feature_name=PLVAP	feature_id[96].value > threshold=86.73027038574219
node_85970: feature_name=RPS4Y1	feature_id[93].value <= threshold=26.322715759277344
node_85971: feature_name=MT-ATP6	feature_id[129].value > threshold=860.0609130859375
node_87421: feature_name=CD9	feature_id[338].value <= threshold=1154.5155029296875
node_87422: feature_name=S100A10	feature_id[433].value <= threshold=236.08570098876953
node_87423: feature_name=SAT1	feature_id[101].value > threshold=2066.929443359375
node_88125: feature_name=FABP5	feature_id[310].value <= threshold=464.39556884765625
node_88126: feature_name=IFI27	feature_id[100].value > threshold=759.7348022460938
node_88362: feature_name=TMSB10	feature_id[381].value <= threshold=3921.916748046875
node_88363: feature_name=HLA-DRB1	feature_id[2].value <= threshold=5293.102294921875
node_88364: feature_name=TMSB4X	feature_id[19].value <= threshold=6571.630615234375
node_88365: feature_name=SLC2A3	feature_id[345].value <= threshold=941.3570251464844
node_88366: feature_name=TMEM176A	feature_id[571].value <= threshold=179.89765167236328
node_88367: feature_name=CEBPB	feature_id[577].value <= threshold=187.7763900756836
node_88368: feature_name=PTGER4	feature_id[586].value <= threshold=509.7790222167969
node_88369: feature_name=HLA-DPA1	feature_id[7].value <= threshold=1710.462890625
node_88370: feature_name=IFNGR2	feature_id[487].value <= threshold=908.0351257324219
node_88371: feature_name=MT1M	feature_id[406].value <= threshold=468.7151336669922
node_88372: feature_name=IL7R	feature_id[34].value <= threshold=401.88848876953125
node_88373: feature_name=TXN	feature_id[95].value <= threshold=4530.031982421875
node_88374: feature_name=HLA-C	feature_id[492].value <= threshold=9418.7255859375
node_88375: feature_name=TES	feature_id[757].value <= threshold=705.3450012207031
node_88376: feature_name=CTSB	feature_id[536].value <= threshold=874.0159301757812
node_88377: feature_name=HMGA1	feature_id[780].value <= threshold=882.3439025878906
node_88378: feature_name=SBSN	feature_id[147].value <= threshold=163.12886810302734
node_88379: feature_name=NME2	feature_id[376].value <= threshold=2015.8853149414062
node_88380: feature_name=HLA-DQB1	feature_id[17].value <= threshold=1387.7391357421875
node_88381: feature_name=EGLN3	feature_id[520].value <= threshold=1443.100830078125
node_88382: feature_name=CLU	feature_id[534].value <= threshold=1824.01611328125
node_88383: feature_name=PPFIBP1	feature_id[524].value <= threshold=899.092529296875
node_88384: feature_name=GPR183	feature_id[76].value <= threshold=239.52847290039062
node_88385: feature_name=FABP5	feature_id[310].value <= threshold=459.0968933105469
node_88386: feature_name=POGLUT1	feature_id[528].value <= threshold=500.6921691894531
node_88387: feature_name=DUSP4	feature_id[490].value <= threshold=250.78790283203125
node_88388: feature_name=KRT16	feature_id[369].value <= threshold=90.41455078125
node_88389: feature_name=MT1M	feature_id[406].value <= threshold=137.9619140625
node_88390: feature_name=TXNIP	feature_id[555].value <= threshold=2283.05078125
node_88391: feature_name=ATP5F1E	feature_id[505].value <= threshold=1967.0169677734375
node_88392: feature_name=RPS7	feature_id[610].value <= threshold=5687.95458984375
node_88393: feature_name=RPS27	feature_id[209].value > threshold=187.8811798095703
node_88397: feature_name=S100A6	feature_id[355].value <= threshold=4191.976318359375
node_88398: feature_name=CAPG	feature_id[588].value <= threshold=231.8316421508789
Class: Healthy VE1
Rules_28	passed counts:1354
node_0: feature_name=DMKN	feature_id[32].value <= threshold=586.1163635253906
node_1: feature_name=KRT14	feature_id[41].value <= threshold=1137.772216796875
node_2: feature_name=PLVAP	feature_id[96].value <= threshold=86.73027038574219
node_3: feature_name=DCN	feature_id[31].value <= threshold=453.0524444580078
node_4: feature_name=CD3E	feature_id[39].value > threshold=138.45621490478516
node_53696: feature_name=RPS4Y1	feature_id[93].value > threshold=26.68659210205078
node_64676: feature_name=TSC22D3	feature_id[122].value > threshold=1147.0301513671875
node_67864: feature_name=AREG	feature_id[261].value <= threshold=411.43800354003906
node_67865: feature_name=NKG7	feature_id[344].value <= threshold=136.18610382080078
node_67866: feature_name=CD74	feature_id[0].value <= threshold=867.6791076660156
node_67867: feature_name=LINC01871	feature_id[424].value <= threshold=185.8736343383789
node_67868: feature_name=HLA-A	feature_id[382].value <= threshold=2790.1304931640625
node_67869: feature_name=IL7R	feature_id[34].value > threshold=921.9423217773438
node_68177: feature_name=LGALS3	feature_id[549].value <= threshold=218.0683822631836
node_68178: feature_name=DUSP2	feature_id[263].value <= threshold=983.7519836425781
node_68179: feature_name=HPGD	feature_id[695].value <= threshold=210.41841888427734
node_68180: feature_name=HLA-DQA1	feature_id[5].value <= threshold=425.21527099609375
node_68181: feature_name=TNFRSF4	feature_id[298].value <= threshold=1487.0658569335938
node_68182: feature_name=HLA-DRB1	feature_id[2].value <= threshold=285.10382080078125
node_68183: feature_name=ZFP36L2	feature_id[227].value <= threshold=7638.454345703125
node_68184: feature_name=TMSB4X	feature_id[19].value <= threshold=22974.9423828125
node_68185: feature_name=TBC1D4	feature_id[181].value <= threshold=470.42694091796875
node_68186: feature_name=XCL1	feature_id[117].value <= threshold=342.91917419433594
node_68187: feature_name=GRINA	feature_id[440].value <= threshold=573.0706176757812
node_68188: feature_name=ANXA5	feature_id[184].value <= threshold=1394.8049926757812
node_68189: feature_name=LYST	feature_id[600].value <= threshold=563.0395202636719
node_68190: feature_name=TNFRSF18	feature_id[337].value <= threshold=902.0149536132812
node_68191: feature_name=A1BG	feature_id[665].value <= threshold=760.8909301757812
node_68192: feature_name=TSPAN4	feature_id[719].value <= threshold=185.66376113891602
node_68193: feature_name=HLA-C	feature_id[492].value <= threshold=4233.129638671875
node_68194: feature_name=HINT1	feature_id[794].value <= threshold=3420.7166748046875
node_68195: feature_name=HLA-DRA	feature_id[1].value <= threshold=578.1496276855469
node_68196: feature_name=TSC22D3	feature_id[122].value <= threshold=10477.76806640625
node_68197: feature_name=ZFP36L2	feature_id[227].value > threshold=884.6023559570312
node_68229: feature_name=NFKB1	feature_id[629].value <= threshold=731.0011901855469
node_68230: feature_name=HOPX	feature_id[277].value <= threshold=207.6413345336914
node_68231: feature_name=RPS18	feature_id[259].value <= threshold=21529.830078125
node_68232: feature_name=NECTIN2	feature_id[447].value <= threshold=422.2397766113281
node_68233: feature_name=KLRB1	feature_id[68].value <= threshold=4986.98779296875
node_68234: feature_name=GEM	feature_id[168].value <= threshold=1275.8507080078125
node_68235: feature_name=JUN	feature_id[749].value <= threshold=4449.5811767578125
node_68236: feature_name=RPS29	feature_id[676].value > threshold=247.7700653076172
node_68238: feature_name=NNMT	feature_id[47].value <= threshold=164.74464416503906
node_68239: feature_name=RPL18	feature_id[464].value <= threshold=10661.90576171875
node_68240: feature_name=SERPINB9	feature_id[215].value <= threshold=1239.3173217773438
node_68241: feature_name=LAMB3	feature_id[763].value <= threshold=130.1405487060547
node_68242: feature_name=TIMP2	feature_id[328].value <= threshold=423.7205047607422
node_68243: feature_name=IFNGR2	feature_id[487].value <= threshold=555.4061279296875
node_68244: feature_name=NUB1	feature_id[682].value <= threshold=575.3722839355469
node_68245: feature_name=MGLL	feature_id[213].value <= threshold=289.0930633544922
node_68246: feature_name=HLA-DRB5	feature_id[35].value <= threshold=438.10768127441406
node_68247: feature_name=NINJ1	feature_id[472].value <= threshold=754.1632385253906
node_68248: feature_name=BCL2A1	feature_id[88].value <= threshold=509.10450744628906
node_68249: feature_name=RGCC	feature_id[739].value <= threshold=1916.441162109375
node_68250: feature_name=PDLIM4	feature_id[639].value <= threshold=199.72364807128906
node_68251: feature_name=NME2	feature_id[376].value <= threshold=1634.777587890625
node_68252: feature_name=CD96	feature_id[133].value <= threshold=3022.0152587890625
node_68253: feature_name=RNASET2	feature_id[759].value <= threshold=1013.9979248046875
node_68254: feature_name=TALDO1	feature_id[548].value <= threshold=247.72445678710938
node_68255: feature_name=GLRX	feature_id[652].value <= threshold=566.11279296875
node_68256: feature_name=RPL13A	feature_id[659].value <= threshold=6099.410888671875
node_68257: feature_name=GBP2	feature_id[767].value <= threshold=904.5540161132812
node_68258: feature_name=MT1X	feature_id[532].value <= threshold=620.2319946289062
node_68259: feature_name=SERPINB9	feature_id[215].value <= threshold=945.5785827636719
node_68260: feature_name=SLC43A3	feature_id[547].value <= threshold=152.94613647460938
node_68261: feature_name=PLSCR1	feature_id[552].value <= threshold=63.69426727294922
node_68262: feature_name=CCL22	feature_id[10].value <= threshold=85.44087219238281
node_68263: feature_name=RPL19	feature_id[466].value <= threshold=14294.50146484375
node_68264: feature_name=JAML	feature_id[233].value <= threshold=1188.33544921875
node_68265: feature_name=PPFIBP1	feature_id[524].value <= threshold=393.6307830810547
node_68266: feature_name=RHOH	feature_id[634].value <= threshold=1664.2593994140625
node_68267: feature_name=ACTN1	feature_id[364].value <= threshold=233.2099838256836
node_68268: feature_name=MT1E	feature_id[419].value <= threshold=145.27420043945312
Class: Atopic dermatitis Th
Rules_29	passed counts:1352
node_0: feature_name=DMKN	feature_id[32].value <= threshold=586.1163635253906
node_1: feature_name=KRT14	feature_id[41].value <= threshold=1137.772216796875
node_2: feature_name=PLVAP	feature_id[96].value > threshold=86.73027038574219
node_85970: feature_name=RPS4Y1	feature_id[93].value > threshold=26.322715759277344
node_92454: feature_name=MT-CO1	feature_id[264].value > threshold=740.1403198242188
node_93010: feature_name=RNASE1	feature_id[156].value <= threshold=565.0386962890625
node_93011: feature_name=CDC42EP3	feature_id[225].value > threshold=47.50678634643555
node_93381: feature_name=HLA-C	feature_id[492].value <= threshold=2057.4661865234375
node_93382: feature_name=ALDOA	feature_id[386].value > threshold=237.67542266845703
node_93434: feature_name=SERPINE1	feature_id[286].value > threshold=26.16157341003418
node_93514: feature_name=CTSK	feature_id[77].value <= threshold=776.5027770996094
node_93515: feature_name=SOCS3	feature_id[580].value <= threshold=651.8716430664062
node_93516: feature_name=MT-CO3	feature_id[320].value > threshold=41.462806701660156
node_93534: feature_name=RPS18	feature_id[259].value <= threshold=10640.9931640625
node_93535: feature_name=MT-CO1	feature_id[264].value > threshold=1216.9656372070312
node_93571: feature_name=IL3RA	feature_id[353].value <= threshold=1008.7771911621094
node_93572: feature_name=TNFRSF4	feature_id[298].value <= threshold=2351.480224609375
node_93573: feature_name=RPS6	feature_id[706].value <= threshold=7061.580078125
node_93574: feature_name=THBS2	feature_id[97].value <= threshold=426.7884826660156
node_93575: feature_name=RPL17	feature_id[451].value <= threshold=5298.427490234375
node_93576: feature_name=ARL4A	feature_id[640].value <= threshold=803.2255859375
node_93577: feature_name=PLSCR1	feature_id[552].value <= threshold=1129.0546264648438
node_93578: feature_name=ZEB1	feature_id[800].value <= threshold=1615.500244140625
node_93579: feature_name=CCDC88A	feature_id[607].value <= threshold=184.6734390258789
node_93580: feature_name=RPS5	feature_id[400].value <= threshold=5210.57958984375
node_93581: feature_name=QPCT	feature_id[671].value <= threshold=530.3048095703125
node_93582: feature_name=RBM3	feature_id[765].value <= threshold=1840.9801635742188
node_93583: feature_name=S100A4	feature_id[200].value <= threshold=4053.2335205078125
node_93584: feature_name=TGFBI	feature_id[326].value <= threshold=482.229736328125
node_93585: feature_name=RPS3A	feature_id[663].value <= threshold=7731.060791015625
node_93586: feature_name=CYBA	feature_id[254].value <= threshold=472.0292205810547
node_93587: feature_name=PECAM1	feature_id[142].value <= threshold=3312.61865234375
node_93588: feature_name=FGFBP1	feature_id[204].value <= threshold=158.4729995727539
node_93589: feature_name=GNG2	feature_id[658].value <= threshold=618.5049438476562
node_93590: feature_name=DSC2	feature_id[559].value <= threshold=260.1448745727539
node_93591: feature_name=SPARCL1	feature_id[49].value <= threshold=12487.609375
node_93592: feature_name=TYMP	feature_id[621].value <= threshold=1044.3456420898438
node_93593: feature_name=PGD	feature_id[693].value <= threshold=1773.2154541015625
node_93594: feature_name=MPZL1	feature_id[649].value <= threshold=1426.655517578125
node_93595: feature_name=IDO1	feature_id[27].value <= threshold=155.71473693847656
node_93596: feature_name=CALD1	feature_id[111].value <= threshold=3902.671142578125
node_93597: feature_name=TIMP3	feature_id[218].value <= threshold=5356.598876953125
node_93598: feature_name=GPR137B	feature_id[383].value <= threshold=506.2853088378906
node_93599: feature_name=CTNNBIP1	feature_id[568].value <= threshold=414.22767639160156
node_93600: feature_name=SAMSN1	feature_id[73].value <= threshold=171.9516944885254
node_93601: feature_name=MT-CO2	feature_id[750].value > threshold=167.73291778564453
node_93605: feature_name=CLU	feature_id[534].value <= threshold=4919.05419921875
node_93606: feature_name=RPS14	feature_id[595].value > threshold=228.46697998046875
node_93610: feature_name=GLIPR2	feature_id[711].value <= threshold=177.41571807861328
node_93611: feature_name=PPIF	feature_id[633].value <= threshold=157.80905151367188
node_93612: feature_name=RPL24	feature_id[699].value > threshold=487.8488006591797
node_93616: feature_name=TPT1	feature_id[674].value <= threshold=12979.451171875
node_93617: feature_name=RPL37	feature_id[276].value > threshold=825.0890808105469
node_93621: feature_name=CTSK	feature_id[77].value <= threshold=172.51575469970703
node_93622: feature_name=CALD1	feature_id[111].value <= threshold=2450.852294921875
Class: Atopic dermatitis VE2
Rules_30	passed counts:1269
node_0: feature_name=DMKN	feature_id[32].value <= threshold=586.1163635253906
node_1: feature_name=KRT14	feature_id[41].value <= threshold=1137.772216796875
node_2: feature_name=PLVAP	feature_id[96].value <= threshold=86.73027038574219
node_3: feature_name=DCN	feature_id[31].value <= threshold=453.0524444580078
node_4: feature_name=CD3E	feature_id[39].value <= threshold=138.45621490478516
node_5: feature_name=RNASE1	feature_id[156].value <= threshold=1632.1644897460938
node_6: feature_name=CCL22	feature_id[10].value <= threshold=565.8108825683594
node_7: feature_name=MLANA	feature_id[779].value <= threshold=204.06311798095703
node_8: feature_name=MMRN1	feature_id[707].value <= threshold=82.87076568603516
node_9: feature_name=RGS5	feature_id[617].value > threshold=85.70449829101562
node_34497: feature_name=MT-ATP6	feature_id[129].value > threshold=1989.39013671875
node_36355: feature_name=PTGES	feature_id[59].value > threshold=16.2032527923584
node_36979: feature_name=RPS4Y1	feature_id[93].value <= threshold=65.7462158203125
node_36980: feature_name=VGLL4	feature_id[686].value > threshold=16.2032527923584
node_37118: feature_name=MMP2	feature_id[21].value <= threshold=715.60107421875
node_37119: feature_name=PDPN	feature_id[65].value <= threshold=479.77630615234375
node_37120: feature_name=HES4	feature_id[758].value <= threshold=542.57177734375
node_37121: feature_name=UPP1	feature_id[299].value <= threshold=477.764404296875
node_37122: feature_name=GNG11	feature_id[99].value <= threshold=3193.796875
node_37123: feature_name=HSPB1	feature_id[138].value <= threshold=1804.8345336914062
node_37124: feature_name=ID3	feature_id[365].value <= threshold=4976.364990234375
node_37125: feature_name=CAV1	feature_id[70].value <= threshold=3438.1414794921875
node_37126: feature_name=ATP5F1E	feature_id[505].value <= threshold=1356.1619262695312
node_37127: feature_name=RPS18	feature_id[259].value <= threshold=12599.38720703125
node_37128: feature_name=RBPMS	feature_id[721].value <= threshold=990.2138977050781
node_37129: feature_name=CTSB	feature_id[536].value <= threshold=501.2980651855469
node_37130: feature_name=BIRC3	feature_id[380].value <= threshold=1973.26171875
node_37131: feature_name=CTSK	feature_id[77].value <= threshold=1493.5418395996094
node_37132: feature_name=IL13RA1	feature_id[625].value <= threshold=622.3875122070312
node_37133: feature_name=SLC7A11	feature_id[141].value <= threshold=638.1236724853516
node_37134: feature_name=CYP1B1	feature_id[363].value <= threshold=1995.8785400390625
node_37135: feature_name=LGMN	feature_id[590].value <= threshold=1050.8509521484375
node_37136: feature_name=SOCS3	feature_id[580].value <= threshold=1377.0638427734375
Class: Healthy Pericyte_1
Rules_31	passed counts:1228
node_0: feature_name=DMKN	feature_id[32].value <= threshold=586.1163635253906
node_1: feature_name=KRT14	feature_id[41].value <= threshold=1137.772216796875
node_2: feature_name=PLVAP	feature_id[96].value <= threshold=86.73027038574219
node_3: feature_name=DCN	feature_id[31].value <= threshold=453.0524444580078
node_4: feature_name=CD3E	feature_id[39].value <= threshold=138.45621490478516
node_5: feature_name=RNASE1	feature_id[156].value <= threshold=1632.1644897460938
node_6: feature_name=CCL22	feature_id[10].value <= threshold=565.8108825683594
node_7: feature_name=MLANA	feature_id[779].value <= threshold=204.06311798095703
node_8: feature_name=MMRN1	feature_id[707].value <= threshold=82.87076568603516
node_9: feature_name=RGS5	feature_id[617].value <= threshold=85.70449829101562
node_10: feature_name=CLEC10A	feature_id[604].value > threshold=35.81104850769043
node_31528: feature_name=HSPA1A	feature_id[180].value <= threshold=478.0882568359375
node_31529: feature_name=HLA-C	feature_id[492].value <= threshold=1308.4529418945312
node_31530: feature_name=RPS4Y1	feature_id[93].value > threshold=22.4497127532959
node_32088: feature_name=HSPB1	feature_id[138].value <= threshold=1281.1741943359375
node_32089: feature_name=CXCL8	feature_id[52].value > threshold=222.87026977539062
node_32193: feature_name=HLA-DRB5	feature_id[35].value > threshold=395.4752502441406
node_32269: feature_name=CD74	feature_id[0].value <= threshold=37280.251953125
node_32270: feature_name=SOD2	feature_id[45].value <= threshold=6335.03076171875
node_32271: feature_name=RNASE1	feature_id[156].value <= threshold=339.66986083984375
node_32272: feature_name=ACOT7	feature_id[119].value <= threshold=264.4530944824219
node_32273: feature_name=RAC1	feature_id[478].value > threshold=71.68764114379883
node_32293: feature_name=MGST1	feature_id[681].value <= threshold=163.29398345947266
node_32294: feature_name=IL1B	feature_id[525].value <= threshold=6253.40673828125
node_32295: feature_name=CST3	feature_id[85].value <= threshold=9229.2412109375
node_32296: feature_name=IDO1	feature_id[27].value <= threshold=870.0997009277344
node_32297: feature_name=EEF1A1	feature_id[777].value > threshold=7236.327392578125
node_32303: feature_name=MT-CO1	feature_id[264].value > threshold=141.8066635131836
node_32317: feature_name=SLC7A11	feature_id[141].value <= threshold=958.8888244628906
node_32318: feature_name=RPL12	feature_id[527].value > threshold=855.5201110839844
node_32322: feature_name=GNPTAB	feature_id[557].value <= threshold=1134.4320678710938
node_32323: feature_name=FABP5	feature_id[310].value <= threshold=1210.2136840820312
node_32324: feature_name=S100B	feature_id[239].value <= threshold=270.5923156738281
node_32325: feature_name=LSP1	feature_id[165].value <= threshold=1818.4033203125
node_32326: feature_name=A4GALT	feature_id[203].value <= threshold=110.80514907836914
node_32327: feature_name=RPS12	feature_id[249].value <= threshold=9303.64208984375
node_32328: feature_name=SEC61B	feature_id[732].value <= threshold=3067.597412109375
node_32329: feature_name=TFPI	feature_id[78].value <= threshold=988.4319763183594
node_32330: feature_name=PSAP	feature_id[468].value <= threshold=1993.3727416992188
node_32331: feature_name=IL2RA	feature_id[651].value <= threshold=292.0955352783203
node_32332: feature_name=TES	feature_id[757].value <= threshold=1006.5514831542969
node_32333: feature_name=GAPDH	feature_id[785].value <= threshold=29409.9873046875
node_32334: feature_name=BIRC3	feature_id[380].value <= threshold=5626.012939453125
node_32335: feature_name=TACSTD2	feature_id[69].value <= threshold=214.0991973876953
node_32336: feature_name=KLF5	feature_id[720].value <= threshold=314.92725372314453
node_32337: feature_name=S100A10	feature_id[433].value > threshold=129.31905364990234
node_32339: feature_name=CD3D	feature_id[199].value <= threshold=196.7012710571289
node_32340: feature_name=CCDC88A	feature_id[607].value <= threshold=1227.6928100585938
node_32341: feature_name=APOE	feature_id[210].value <= threshold=351.3968200683594
node_32342: feature_name=SLCO4A1	feature_id[606].value <= threshold=1055.9570007324219
node_32343: feature_name=EEF1G	feature_id[692].value <= threshold=2515.989013671875
node_32344: feature_name=C11orf96	feature_id[740].value <= threshold=38.334739685058594
node_32345: feature_name=RPL28	feature_id[186].value > threshold=1817.0020141601562
node_32347: feature_name=LGMN	feature_id[590].value <= threshold=510.6693420410156
node_32348: feature_name=FMOD	feature_id[502].value <= threshold=31.889789581298828
node_32349: feature_name=PTPRE	feature_id[738].value <= threshold=772.68115234375
node_32350: feature_name=CCL22	feature_id[10].value <= threshold=552.056640625
node_32351: feature_name=IFI30	feature_id[415].value <= threshold=478.049560546875
node_32352: feature_name=MARCKSL1	feature_id[370].value <= threshold=1692.5668334960938
node_32353: feature_name=JAML	feature_id[233].value <= threshold=667.6614685058594
node_32354: feature_name=TIMP1	feature_id[289].value <= threshold=9291.09033203125
node_32355: feature_name=ALDH2	feature_id[228].value <= threshold=1278.7417602539062
node_32356: feature_name=FLOT1	feature_id[761].value <= threshold=1176.77294921875
node_32357: feature_name=TNFRSF4	feature_id[298].value <= threshold=3351.5286865234375
node_32358: feature_name=RPL8	feature_id[791].value <= threshold=7866.03515625
node_32359: feature_name=PDLIM4	feature_id[639].value <= threshold=131.34798431396484
node_32360: feature_name=RPS23	feature_id[511].value <= threshold=8443.73974609375
node_32361: feature_name=CXCL3	feature_id[211].value <= threshold=5737.9794921875
node_32362: feature_name=ACOT9	feature_id[718].value <= threshold=739.6814880371094
node_32363: feature_name=SYNGR2	feature_id[196].value <= threshold=2995.172607421875
node_32364: feature_name=CTSZ	feature_id[267].value <= threshold=773.139404296875
node_32365: feature_name=RAB32	feature_id[485].value <= threshold=192.23912811279297
Class: Atopic dermatitis Inf_mac
Rules_32	passed counts:1214
node_0: feature_name=DMKN	feature_id[32].value <= threshold=586.1163635253906
node_1: feature_name=KRT14	feature_id[41].value <= threshold=1137.772216796875
node_2: feature_name=PLVAP	feature_id[96].value <= threshold=86.73027038574219
[truncated: 27,894 more rows]
